# Supplementary material for: Polygenic risk score prediction of multiple sclerosis in individuals of South Asian ancestry
Source: Brain Commun. 2023 Feb 22;5(2):fcad041. doi: 10.1093/braincomms/fcad041 (PMC10053643; doi:10.1093/braincomms/fcad041)
Supplement: fcad041_Supplementary_Data [file fcad041_Supplementary_Data.zip]

Archive with 2 entries (2 files):
- Supplementary file 1. GenesAndHealth_PHENOTYPES.xlsx
- Supplementary Material.docx
