# Supplementary material for: Polygenic risk score prediction of multiple sclerosis in individuals of South Asian ancestry
Source: Brain Commun. 2023 Feb 22;5(2):fcad041. doi: 10.1093/braincomms/fcad041 (PMC10053643; doi:10.1093/braincomms/fcad041)
Supplement: fcad041_Supplementary_Data [file fcad041_Supplementary_Data.zip › Supplementary file 1. GenesAndHealth_PHENOTYPES.xlsx]

## Sheet: v007 COMING NEXT
WORK IN PROGRESS - NOT YET RELEASED
We welcome suggestions for new v006 phenotypes
Our data includes ICD10, OPCS, SNOMED
As well as quantitative phenotypes e.g. blood test pathology results and clinical measurements
For simple binary traits, perhaps see this Codelist builder: https://www.opencodelists.org/docs/#creating-a-codelist-from-scratch
phenotype	codelist_source	phenotype class	n cases	comments
DM_ALL_MGH	AniPatel/PradeepNatarjan	simple binary	12000	Diabetes Mellitus all types, MGH definition
HTN_MGH	AniPatel/PradeepNatarjan	simple binary	12064	Hypertension all types, MGH definition
IschemicStroke_MGH	AniPatel/PradeepNatarjan	simple binary	779	Ischaemic Stroke, MGH definition
PAD_MGH	AniPatel/PradeepNatarjan	simple binary	614	Peripheral Arterial Disease for PADgen consortium
PRIMED_CAD	AniPatel/PradeepNatarjan	simple binary	2485	Coronary Artery Disease, PRIMED consortium
PADGEN_2022_08_18_v2	AniPatel/PradeepNatarjan	simple binary	430	Peripheral Arterial Disease for PADgen consortium version 2
MGH_Atrial_fibrillation_and_flutter	AniPatel/PradeepNatarjan	simple binary	633	Atrial fibrillation and flutter, MGH definition
MGH_CKD	AniPatel/PradeepNatarjan	simple binary	2558	Chronic Kidney Disease, MGH definition
MGH_Hypothyroidism	AniPatel/PradeepNatarjan	simple binary	2609	Hypothyroidism, MGH definition

## Sheet: v007_Curated_Codelists_simplebi
WORK IN PROGRESS - NOT YET RELEASED
phenotype	code	code_type	description
DM_ALL_MGH	E10	ICD10	Insulin-dependent diabetes mellitus
DM_ALL_MGH	E100	ICD10	Type 1 diabetes mellitus with coma
DM_ALL_MGH	E100	ICD10	Insulin-dependent diabetes mellitus
DM_ALL_MGH	E101	ICD10	Type 1 diabetes mellitus with ketoacidosis
DM_ALL_MGH	E102	ICD10	Insulin-dependent diabetes mellitus with renal complications
DM_ALL_MGH	E103	ICD10	Insulin-dependent diabetes mellitus - With ophthalmic complications
DM_ALL_MGH	E104	ICD10	Insulin-dependent diabetes mellitus - With neurological complications
DM_ALL_MGH	E105	ICD10	Type 1 diabetes mellitus with peripheral circulatory complications
DM_ALL_MGH	E106	ICD10	Insulin-dependent diabetes mellitus with other specified complications
DM_ALL_MGH	E107	ICD10	Type 1 diabetes mellitus with multiple complications
DM_ALL_MGH	E108	ICD10	Insulin-dependent diabetes mellitus with unspecified complications
DM_ALL_MGH	E109	ICD10	Type 1 diabetes mellitus without complications
DM_ALL_MGH	E10X	ICD10	Insulin-dependent diabetes mellitus
DM_ALL_MGH	E11	ICD10	Non-insulin-dependent diabetes mellitus
DM_ALL_MGH	E110	ICD10	Type 2 diabetes mellitus with coma
DM_ALL_MGH	E110	ICD10	Non-insulin-dependent diabetes mellitus - with coma
DM_ALL_MGH	E111	ICD10	Type 2 diabetes mellitus with ketoacidosis
DM_ALL_MGH	E112	ICD10	Non-insulin-dependent diabetes mellitus - with renal complications
DM_ALL_MGH	E113	ICD10	Type 2 diabetes mellitus with ophthalmic complications
DM_ALL_MGH	E113	ICD10	Non-insulin-dependent diabetes mellitus - With ophthalmic complications
DM_ALL_MGH	E114	ICD10	Non-insulin-dependent diabetes mellitus - With neurological complications
DM_ALL_MGH	E115	ICD10	Type 2 diabetes mellitus with peripheral circulatory complications
DM_ALL_MGH	E116	ICD10	Non-insulin-dependent diabetes mellitus - with other specified complications
DM_ALL_MGH	E117	ICD10	Type 2 diabetes mellitus with multiple complications
DM_ALL_MGH	E118	ICD10	Non-insulin-dependent diabetes mellitus - with unspecified complications
DM_ALL_MGH	E119	ICD10	Type 2 diabetes mellitus without complications
DM_ALL_MGH	E11X	ICD10	Non-insulin-dependent diabetes mellitus
DM_ALL_MGH	E12	ICD10	Malnutrition-related diabetes mellitus
DM_ALL_MGH	E120	ICD10	Malnutrition-related diabetes mellitus with coma
DM_ALL_MGH	E121	ICD10	Malnutrition-related diabetes mellitus with ketoacidosis
DM_ALL_MGH	E123	ICD10	Malnutrition-related diabetes mellitus - With ophthalmic complications
DM_ALL_MGH	E124	ICD10	Malnutrition-related diabetes mellitus - With neurological complications
DM_ALL_MGH	E128	ICD10	Malnutrition-related diabetes mellitus with unspecified complications
DM_ALL_MGH	E129	ICD10	Malnutrition-related diabetes mellitus without complications
DM_ALL_MGH	E12X	ICD10	Malnutrition-related diabetes mellitus
DM_ALL_MGH	E13	ICD10	Other specified diabetes mellitus
DM_ALL_MGH	E130	ICD10	Other specified diabetes mellitus with coma
DM_ALL_MGH	E131	ICD10	Other specified diabetes mellitus with ketoacidosis
DM_ALL_MGH	E132	ICD10	Other specified diabetes mellitus with renal complications
DM_ALL_MGH	E133	ICD10	Other specified diabetes mellitus - With ophthalmic complications
DM_ALL_MGH	E134	ICD10	Other specified diabetes mellitus - With neurological complications
DM_ALL_MGH	E135	ICD10	Other specified diabetes mellitus with peripheral circulatory complications
DM_ALL_MGH	E136	ICD10	Other specified diabetes mellitus with other specified complications
DM_ALL_MGH	E137	ICD10	Other specified diabetes mellitus with multiple complications
DM_ALL_MGH	E138	ICD10	Other specified diabetes mellitus with unspecified complications
DM_ALL_MGH	E139	ICD10	Other specified diabetes mellitus without complications
DM_ALL_MGH	E13X	ICD10	Other specified diabetes mellitus
DM_ALL_MGH	E14	ICD10	Unspecified diabetes mellitus
DM_ALL_MGH	E140	ICD10	Unspecified diabetes mellitus with coma
DM_ALL_MGH	E141	ICD10	Unspecified diabetes mellitus with ketoacidosis
DM_ALL_MGH	E142	ICD10	Unspecified diabetes mellitus with renal complications
DM_ALL_MGH	E143	ICD10	Unspecified diabetes mellitus - With ophthalmic complications
DM_ALL_MGH	E144	ICD10	Unspecified diabetes mellitus - With neurological complications
DM_ALL_MGH	E145	ICD10	Unspecified diabetes mellitus with peripheral circulatory complications
DM_ALL_MGH	E146	ICD10	Unspecified diabetes mellitus with other specified complications
DM_ALL_MGH	E147	ICD10	Unspecified diabetes mellitus with multiple complications
DM_ALL_MGH	E148	ICD10	Unspecified diabetes mellitus with unspecified complications
DM_ALL_MGH	E149	ICD10	Unspecified diabetes mellitus without complications
DM_ALL_MGH	E14X	ICD10	Unspecified diabetes mellitus
DM_ALL_MGH	O240	ICD10	Diabetes mellitus in pregnancy: Pre-existing diabetes mellitus
DM_ALL_MGH	O241	ICD10	Diabetes mellitus in pregnancy: Pre-existing diabetes mellitus
DM_ALL_MGH	O242	ICD10	Diabetes mellitus in pregnancy: Pre-existing malnutrition-related diabetes mellitus
DM_ALL_MGH	O243	ICD10	Diabetes mellitus in pregnancy: Pre-existing diabetes mellitus
DM_ALL_MGH	P702	ICD10	Neonatal diabetes mellitus
DM_ALL_MGH	4855003	SNOMED_ConceptID	Retinal abnormality - diabetes-related
DM_ALL_MGH	4855003	SNOMED_ConceptID	Insulin dependent diabetes mellitus with retinopathy
DM_ALL_MGH	4855003	SNOMED_ConceptID	Diabetic retinopathy
DM_ALL_MGH	4855003	SNOMED_ConceptID	Diabetic retinopathy NOS
DM_ALL_MGH	8801005	SNOMED_ConceptID	Secondary diabetes mellitus
DM_ALL_MGH	8801005	SNOMED_ConceptID	Secondary diabetes mellitus without complication
DM_ALL_MGH	8801005	SNOMED_ConceptID	Secondary diabetes mellitus
DM_ALL_MGH	9859006	SNOMED_ConceptID	Acanthosis nigricans due to type 2 diabetes mellitus
DM_ALL_MGH	11530004	SNOMED_ConceptID	Unstable diabetes
DM_ALL_MGH	11530004	SNOMED_ConceptID	Brittle diabetes
DM_ALL_MGH	11530004	SNOMED_ConceptID	Unstable insulin dependent diabetes mellitus
DM_ALL_MGH	11530004	SNOMED_ConceptID	Brittle diabetes mellitus
DM_ALL_MGH	23045005	SNOMED_ConceptID	Insulin dependent diabetes mellitus type 1A
DM_ALL_MGH	25093002	SNOMED_ConceptID	Eye disorder due to diabetes mellitus
DM_ALL_MGH	25093002	SNOMED_ConceptID	Other specified diabetes mellitus with ophthalmic complicatn
DM_ALL_MGH	25093002	SNOMED_ConceptID	Diabetes mellitus NOS with ophthalmic manifestation
DM_ALL_MGH	25093002	SNOMED_ConceptID	Insulin-dependent diabetes mellitus with ophthalmic comps
DM_ALL_MGH	26298008	SNOMED_ConceptID	Diabetes mellitus with ketoacidotic coma
DM_ALL_MGH	26298008	SNOMED_ConceptID	Diabetes with renal manifestations
DM_ALL_MGH	28032008	SNOMED_ConceptID	Insulin dependent diabetes mellitus type 1B
DM_ALL_MGH	39058009	SNOMED_ConceptID	Diabetic amyotrophy
DM_ALL_MGH	39710007	SNOMED_ConceptID	Insulin dependent diabetes mellitus with arthropathy
DM_ALL_MGH	42954008	SNOMED_ConceptID	Diabetes mellitus associated with receptor abnormality
DM_ALL_MGH	43959009	SNOMED_ConceptID	Insulin dependent diabetes mellitus with diabetic cataract
DM_ALL_MGH	43959009	SNOMED_ConceptID	Diabetic cataract
DM_ALL_MGH	44054006	SNOMED_ConceptID	Non-insulin dependent diabetes mellitus
DM_ALL_MGH	44054006	SNOMED_ConceptID	NIDDM - Non-insulin dependent diabetes mellitus
DM_ALL_MGH	44054006	SNOMED_ConceptID	Type 2 diabetes mellitus
DM_ALL_MGH	44054006	SNOMED_ConceptID	Type II diabetes mellitus
DM_ALL_MGH	44054006	SNOMED_ConceptID	Maturity onset diabetes
DM_ALL_MGH	44054006	SNOMED_ConceptID	Type 2 diabetes mellitus
DM_ALL_MGH	46635009	SNOMED_ConceptID	Type 1 diabetes mellitus
DM_ALL_MGH	46635009	SNOMED_ConceptID	Type I diabetes mellitus
DM_ALL_MGH	46635009	SNOMED_ConceptID	Type 1 diabetes mellitus
DM_ALL_MGH	49455004	SNOMED_ConceptID	Diabetes mellitus with polyneuropathy
DM_ALL_MGH	49455004	SNOMED_ConceptID	Insulin dependent diabetes mellitus with polyneuropathy
DM_ALL_MGH	49455004	SNOMED_ConceptID	Polyneuropathy in diabetes
DM_ALL_MGH	49455004	SNOMED_ConceptID	Diabetic polyneuropathy
DM_ALL_MGH	49817004	SNOMED_ConceptID	Neonatal diabetes mellitus
DM_ALL_MGH	49817004	SNOMED_ConceptID	Neonatal diabetes mellitus
DM_ALL_MGH	50620007	SNOMED_ConceptID	Autonomic neuropathy due to diabetes
DM_ALL_MGH	51002006	SNOMED_ConceptID	Secondary pancreatic diabetes mellitus
DM_ALL_MGH	51002006	SNOMED_ConceptID	Diabetes mellitus associated with pancreatic disease
DM_ALL_MGH	51002006	SNOMED_ConceptID	Diabetes mellitus associated with pancreatic disease
DM_ALL_MGH	59079001	SNOMED_ConceptID	Diabetes mellitus associated with hormonal etiology
DM_ALL_MGH	59276001	SNOMED_ConceptID	Proliferative diabetic retinopathy
DM_ALL_MGH	73211009	SNOMED_ConceptID	Diabetes mellitus
DM_ALL_MGH	73211009	SNOMED_ConceptID	Insulin dependent diabetes mellitus
DM_ALL_MGH	73211009	SNOMED_ConceptID	IDDM-Insulin dependent diabetes mellitus
DM_ALL_MGH	73211009	SNOMED_ConceptID	Insulin dependent diabetes maturity onset
DM_ALL_MGH	73211009	SNOMED_ConceptID	Diabetes mellitus, juvenile, + other specified manifestation
DM_ALL_MGH	73211009	SNOMED_ConceptID	Diabetes mellitus, adult, + other specified manifestation
DM_ALL_MGH	73211009	SNOMED_ConceptID	Other specified diabetes mellitus with other spec comps
DM_ALL_MGH	73211009	SNOMED_ConceptID	Diabetes mellitus NOS with other specified manifestation
DM_ALL_MGH	73211009	SNOMED_ConceptID	[X]Diabetes mellitus
DM_ALL_MGH	73211009	SNOMED_ConceptID	[X]Other specified diabetes mellitus
DM_ALL_MGH	73211009	SNOMED_ConceptID	Diabetes mellitus
DM_ALL_MGH	74627003	SNOMED_ConceptID	Diabetes mellitus with other specified manifestation
DM_ALL_MGH	74627003	SNOMED_ConceptID	Diabetes mellitus with unspecified complication
DM_ALL_MGH	74627003	SNOMED_ConceptID	Other specified diabetes mellitus with unspecified comps
DM_ALL_MGH	74627003	SNOMED_ConceptID	Diabetic complication
DM_ALL_MGH	74627003	SNOMED_ConceptID	Complication due to diabetes mellitus
DM_ALL_MGH	75524006	SNOMED_ConceptID	Malnutrition related diabetes mellitus
DM_ALL_MGH	75524006	SNOMED_ConceptID	Malnutrition related diabetes mellitus
DM_ALL_MGH	75682002	SNOMED_ConceptID	Diabetes mellitus due to insulin receptor antibodies
DM_ALL_MGH	91352004	SNOMED_ConceptID	Diabetes mellitus due to structurally abnormal insulin
DM_ALL_MGH	111552007	SNOMED_ConceptID	Diabetes mellitus without complication
DM_ALL_MGH	111552007	SNOMED_ConceptID	Diabetes mellitus NOS with no mention of complication
DM_ALL_MGH	111552007	SNOMED_ConceptID	Insulin-dependent diabetes without complication
DM_ALL_MGH	111552007	SNOMED_ConceptID	Diabetes mellitus without complication
DM_ALL_MGH	111558006	SNOMED_ConceptID	Diabetes with renal manifestations
DM_ALL_MGH	127012008	SNOMED_ConceptID	Lipoatrophic diabetes mellitus
DM_ALL_MGH	127013003	SNOMED_ConceptID	Diabetes mellitus with renal manifestation
DM_ALL_MGH	127013003	SNOMED_ConceptID	Diabetic nephropathy
DM_ALL_MGH	127013003	SNOMED_ConceptID	Other specified diabetes mellitus with renal complications
DM_ALL_MGH	127013003	SNOMED_ConceptID	Diabetes mellitus with nephropathy NOS
DM_ALL_MGH	127013003	SNOMED_ConceptID	Insulin-dependent diabetes mellitus with renal complications
DM_ALL_MGH	127013003	SNOMED_ConceptID	Insulin dependent diabetes mellitus with nephropathy
DM_ALL_MGH	127013003	SNOMED_ConceptID	Kidney disorder due to diabetes mellitus
DM_ALL_MGH	127013003	SNOMED_ConceptID	Diabetic renal disease
DM_ALL_MGH	127014009	SNOMED_ConceptID	Diabetic peripheral angiopathy
DM_ALL_MGH	161445009	SNOMED_ConceptID	H/O: diabetes mellitus
DM_ALL_MGH	165680008	SNOMED_ConceptID	Hemoglobin A1c between 7 percent to 10 percent indicating borderline diabetic control
DM_ALL_MGH	165681007	SNOMED_ConceptID	Hemoglobin A1c greater than 10 percent indicating poor diabetic control
DM_ALL_MGH	170745003	SNOMED_ConceptID	Diabetic on diet only
DM_ALL_MGH	170745003	SNOMED_ConceptID	Diabetic on diet only
DM_ALL_MGH	170746002	SNOMED_ConceptID	Diabetic on oral treatment
DM_ALL_MGH	170746002	SNOMED_ConceptID	Diabetic on oral treatment
DM_ALL_MGH	170747006	SNOMED_ConceptID	Diabetic on insulin
DM_ALL_MGH	170747006	SNOMED_ConceptID	Diabetic on insulin
DM_ALL_MGH	170760000	SNOMED_ConceptID	Diabetic drug side effects
DM_ALL_MGH	170761001	SNOMED_ConceptID	Diabetic treatment changed
DM_ALL_MGH	170763003	SNOMED_ConceptID	Diabetic - good control
DM_ALL_MGH	170763003	SNOMED_ConceptID	Diabetic - good control
DM_ALL_MGH	170769004	SNOMED_ConceptID	Diabetic - cooperative patient
DM_ALL_MGH	170769004	SNOMED_ConceptID	Diabetic - cooperative patient
DM_ALL_MGH	170770003	SNOMED_ConceptID	Diabetic-uncooperative patient
DM_ALL_MGH	170770003	SNOMED_ConceptID	Diabetic-uncooperative patient
DM_ALL_MGH	170771004	SNOMED_ConceptID	Diabetic - follow-up default
DM_ALL_MGH	170774007	SNOMED_ConceptID	Diabetes: practice program
DM_ALL_MGH	170775008	SNOMED_ConceptID	Diabetes: shared care program
DM_ALL_MGH	185753003	SNOMED_ConceptID	Attends diabetes monitoring
DM_ALL_MGH	185755005	SNOMED_ConceptID	Diabetes monitoring default
DM_ALL_MGH	185761008	SNOMED_ConceptID	Diabetes monitoring deleted
DM_ALL_MGH	190330002	SNOMED_ConceptID	Diabetes mellitus, juvenile type, with hyperosmolar coma
DM_ALL_MGH	190331003	SNOMED_ConceptID	Diabetes mellitus, adult onset, with hyperosmolar coma
DM_ALL_MGH	190368000	SNOMED_ConceptID	Type I diabetes mellitus with ulcer
DM_ALL_MGH	190368000	SNOMED_ConceptID	Type 1 diabetes mellitus with ulcer
DM_ALL_MGH	190372001	SNOMED_ConceptID	Type I diabetes mellitus maturity onset
DM_ALL_MGH	190372001	SNOMED_ConceptID	Type 1 diabetes mellitus maturity onset
DM_ALL_MGH	190372001	SNOMED_ConceptID	Type 1 diabetes mellitus maturity onset
DM_ALL_MGH	190388001	SNOMED_ConceptID	Non-insulin-dependent diabetes mellitus with multiple complications
DM_ALL_MGH	190388001	SNOMED_ConceptID	Type II diabetes mellitus with multiple complications
DM_ALL_MGH	190388001	SNOMED_ConceptID	Type 2 diabetes mellitus with multiple complications
DM_ALL_MGH	190389009	SNOMED_ConceptID	Non-insulin-dependent diabetes mellitus with ulcer
DM_ALL_MGH	190389009	SNOMED_ConceptID	Type II diabetes mellitus with ulcer
DM_ALL_MGH	190389009	SNOMED_ConceptID	Type 2 diabetes mellitus with ulcer
DM_ALL_MGH	190406000	SNOMED_ConceptID	Malnutrition-related diabetes mellitus with ketoacidosis
DM_ALL_MGH	190407009	SNOMED_ConceptID	Malnutrition-related diabetes mellitus with renal complications
DM_ALL_MGH	190410002	SNOMED_ConceptID	Malnutrition-related diabetes mellitus with peripheral circulatory complications
DM_ALL_MGH	190416008	SNOMED_ConceptID	Steroid-induced diabetes mellitus without complication
DM_ALL_MGH	190447002	SNOMED_ConceptID	Diabetes mellitus induced by steroids
DM_ALL_MGH	190447002	SNOMED_ConceptID	Steroid-induced diabetes
DM_ALL_MGH	193141005	SNOMED_ConceptID	Diabetic mononeuritis multiplex
DM_ALL_MGH	193141005	SNOMED_ConceptID	Diabetic mononeuritis NOS
DM_ALL_MGH	193183000	SNOMED_ConceptID	Acute painful diabetic neuropathy
DM_ALL_MGH	193184006	SNOMED_ConceptID	Chronic painful diabetic neuropathy
DM_ALL_MGH	193185007	SNOMED_ConceptID	Asymptomatic diabetic neuropathy
DM_ALL_MGH	193349004	SNOMED_ConceptID	Preproliferative diabetic retinopathy
DM_ALL_MGH	193350004	SNOMED_ConceptID	Advanced diabetic maculopathy
DM_ALL_MGH	193489006	SNOMED_ConceptID	Diabetic iritis
DM_ALL_MGH	195302000	SNOMED_ConceptID	[D]Gangrene of toe in diabetic
DM_ALL_MGH	195303005	SNOMED_ConceptID	[D]Widespread diabetic foot gangrene
DM_ALL_MGH	197605007	SNOMED_ConceptID	Nephrotic syndrome in diabetes mellitus
DM_ALL_MGH	197605007	SNOMED_ConceptID	Kimmelstiel - Wilson disease
DM_ALL_MGH	199223000	SNOMED_ConceptID	Diabetes mellitus - unspec whether in pregnancy/puerperium
DM_ALL_MGH	199229001	SNOMED_ConceptID	Pre-existing type 1 diabetes mellitus
DM_ALL_MGH	199230006	SNOMED_ConceptID	Pre-existing diabetes mellitus, non-insulin-dependent
DM_ALL_MGH	199230006	SNOMED_ConceptID	Pre-existing type 2 diabetes mellitus
DM_ALL_MGH	199231005	SNOMED_ConceptID	Pre-existing malnutrition-related diabetes mellitus
DM_ALL_MGH	199231005	SNOMED_ConceptID	Pre-existing malnutrition-related diabetes mellitus
DM_ALL_MGH	200687002	SNOMED_ConceptID	Cellulitis in diabetic foot
DM_ALL_MGH	201250006	SNOMED_ConceptID	Ischaemic ulcer diabetic foot
DM_ALL_MGH	201251005	SNOMED_ConceptID	Neuropathic diabetic ulcer - foot
DM_ALL_MGH	201252003	SNOMED_ConceptID	Mixed diabetic ulcer - foot
DM_ALL_MGH	201723002	SNOMED_ConceptID	Diabetic cheiroarthropathy
DM_ALL_MGH	201723002	SNOMED_ConceptID	Diabetic cheiropathy
DM_ALL_MGH	201724008	SNOMED_ConceptID	Insulin dependent diab mell with neuropathic arthropathy
DM_ALL_MGH	201724008	SNOMED_ConceptID	Diabetic Charcot's arthropathy
DM_ALL_MGH	230572002	SNOMED_ConceptID	Diabetes mellitus with neuropathy
DM_ALL_MGH	230572002	SNOMED_ConceptID	Diabetic neuropathy
DM_ALL_MGH	230577008	SNOMED_ConceptID	Insulin dependent diabetes mellitus with mononeuropathy
DM_ALL_MGH	230577008	SNOMED_ConceptID	Diabetic mononeuropathy
DM_ALL_MGH	232020009	SNOMED_ConceptID	Diabetic maculopathy
DM_ALL_MGH	236500003	SNOMED_ConceptID	Proteinuric diabetic nephropathy
DM_ALL_MGH	236500003	SNOMED_ConceptID	Clinical diabetic nephropathy
DM_ALL_MGH	237599002	SNOMED_ConceptID	Insulin treated Type 2 diabetes mellitus
DM_ALL_MGH	237599002	SNOMED_ConceptID	Insulin treated non-insulin dependent diabetes mellitus
DM_ALL_MGH	237599002	SNOMED_ConceptID	Insulin treated Type II diabetes mellitus
DM_ALL_MGH	237599002	SNOMED_ConceptID	Insulin treated type 2 diabetes mellitus
DM_ALL_MGH	237601000	SNOMED_ConceptID	Secondary endocrine diabetes mellitus
DM_ALL_MGH	237603002	SNOMED_ConceptID	Transient neonatal diabetes mellitus
DM_ALL_MGH	237604008	SNOMED_ConceptID	Diabetes mellitus autosomal dominant type II
DM_ALL_MGH	237604008	SNOMED_ConceptID	Maturity onset diabetes in youth type 2
DM_ALL_MGH	237604008	SNOMED_ConceptID	Maturity onset diabetes of the young, type 2
DM_ALL_MGH	237608006	SNOMED_ConceptID	Lipodystrophy, partial, with Rieger anomaly, short stature, and insulinopenic diabetes mellitus
DM_ALL_MGH	237611007	SNOMED_ConceptID	Muscular atrophy, ataxia, retinitis pigmentosa, and diabetes mellitus
DM_ALL_MGH	237612000	SNOMED_ConceptID	Photomyoclonus, diabetes mellitus, deafness, nephropathy and cerebral dysfunction
DM_ALL_MGH	237621004	SNOMED_ConceptID	Diabetes with renal manifestations
DM_ALL_MGH	237632004	SNOMED_ConceptID	Insulin dependent diabetes mellitus with hypoglycaemic coma
DM_ALL_MGH	238982009	SNOMED_ConceptID	Diabetic dermopathy
DM_ALL_MGH	267604001	SNOMED_ConceptID	Myasthenic syndrome due to diabetic amyotrophy
DM_ALL_MGH	268517006	SNOMED_ConceptID	Diabetic monitoring - injection sites
DM_ALL_MGH	268519009	SNOMED_ConceptID	Diabetic - poor control
DM_ALL_MGH	268519009	SNOMED_ConceptID	Diabetic - poor control NOS
DM_ALL_MGH	268519009	SNOMED_ConceptID	Insulin dependent diabetes mellitus - poor control
DM_ALL_MGH	268519009	SNOMED_ConceptID	Diabetic - poor control
DM_ALL_MGH	270445003	SNOMED_ConceptID	Diabetes monitoring check done
DM_ALL_MGH	276560009	SNOMED_ConceptID	Diabetes mellitus in neonate small for gestational age
DM_ALL_MGH	280137006	SNOMED_ConceptID	Foot abnormality - diabetes related
DM_ALL_MGH	290002008	SNOMED_ConceptID	Unstable type I diabetes mellitus
DM_ALL_MGH	290002008	SNOMED_ConceptID	Unstable type 1 diabetes mellitus
DM_ALL_MGH	290002008	SNOMED_ConceptID	Brittle type 1 diabetes mellitus
DM_ALL_MGH	309426007	SNOMED_ConceptID	Diabetic glomerulopathy
DM_ALL_MGH	311782002	SNOMED_ConceptID	Advanced diabetic retinal disease
DM_ALL_MGH	312905005	SNOMED_ConceptID	Severe nonproliferative diabetic retinopathy
DM_ALL_MGH	312907002	SNOMED_ConceptID	High risk proliferative diabetic retinopathy
DM_ALL_MGH	313435000	SNOMED_ConceptID	Type I diabetes mellitus without complication
DM_ALL_MGH	313435000	SNOMED_ConceptID	Type 1 diabetes mellitus without complication
DM_ALL_MGH	313435000	SNOMED_ConceptID	Type 1 diabetes mellitus without complication
DM_ALL_MGH	313436004	SNOMED_ConceptID	Non-insulin-dependent diabetes mellitus without complication
DM_ALL_MGH	313436004	SNOMED_ConceptID	Type II diabetes mellitus without complication
DM_ALL_MGH	313436004	SNOMED_ConceptID	Type 2 diabetes mellitus without complication
DM_ALL_MGH	313436004	SNOMED_ConceptID	Diabetes mellitus, adult onset, no mention of complication
DM_ALL_MGH	313436004	SNOMED_ConceptID	Type 2 diabetes mellitus without complication
DM_ALL_MGH	314194001	SNOMED_ConceptID	Diabetic on insulin and oral treatment
DM_ALL_MGH	314194001	SNOMED_ConceptID	Diabetic on insulin and oral treatment
DM_ALL_MGH	314771006	SNOMED_ConceptID	Type I diabetes mellitus with hypoglycaemic coma
DM_ALL_MGH	314771006	SNOMED_ConceptID	Type 1 diabetes mellitus with hypoglycaemic coma
DM_ALL_MGH	314893005	SNOMED_ConceptID	Type I diabetes mellitus with arthropathy
DM_ALL_MGH	314893005	SNOMED_ConceptID	Type 1 diabetes mellitus with arthropathy
DM_ALL_MGH	314902007	SNOMED_ConceptID	Type II diabetes mellitus with peripheral angiopathy
DM_ALL_MGH	314902007	SNOMED_ConceptID	Type 2 diabetes mellitus with peripheral angiopathy
DM_ALL_MGH	314903002	SNOMED_ConceptID	Non-insulin dependent diabetes mellitus with arthropathy
DM_ALL_MGH	314903002	SNOMED_ConceptID	Type II diabetes mellitus with arthropathy
DM_ALL_MGH	314903002	SNOMED_ConceptID	Type 2 diabetes mellitus with arthropathy
DM_ALL_MGH	314904008	SNOMED_ConceptID	Non-insulin dependent diabetes mellitus with neuropathic arthropathy
DM_ALL_MGH	314904008	SNOMED_ConceptID	Type II diabetes mellitus with neuropathic arthropathy
DM_ALL_MGH	314904008	SNOMED_ConceptID	Type 2 diabetes mellitus with neuropathic arthropathy
DM_ALL_MGH	315051004	SNOMED_ConceptID	Diabetes resolved
DM_ALL_MGH	359642000	SNOMED_ConceptID	Type 2 diabetes mellitus in nonobese
DM_ALL_MGH	365845005	SNOMED_ConceptID	Hemoglobin A1C - diabetic control finding
DM_ALL_MGH	390834004	SNOMED_ConceptID	Background diabetic retinopathy
DM_ALL_MGH	390834004	SNOMED_ConceptID	Non proliferative diabetic retinopathy
DM_ALL_MGH	395204000	SNOMED_ConceptID	Hyperosmolar non-ketotic state in type 2 diabetes mellitus
DM_ALL_MGH	395204000	SNOMED_ConceptID	Hyperosmolar non-ketotic state in type II diabetes mellitus
DM_ALL_MGH	398871001	SNOMED_ConceptID	Diabetic monitoring - injection sites abnormal
DM_ALL_MGH	399144008	SNOMED_ConceptID	Bronzed diabetes
DM_ALL_MGH	401110002	SNOMED_ConceptID	Type 1 diabetes mellitus with persistent microalbuminuria
DM_ALL_MGH	401110002	SNOMED_ConceptID	Type I diabetes mellitus with persistent microalbuminuria
DM_ALL_MGH	405749004	SNOMED_ConceptID	Newly diagnosed diabetes
DM_ALL_MGH	408539000	SNOMED_ConceptID	Insulin autoimmune syndrome
DM_ALL_MGH	408540003	SNOMED_ConceptID	Diabetes mellitus induced by non-steroid drugs
DM_ALL_MGH	420270002	SNOMED_ConceptID	Diabetes mellitus, juvenile type, with ketoacidosis
DM_ALL_MGH	420270002	SNOMED_ConceptID	Ketoacidosis in type 1 diabetes mellitus
DM_ALL_MGH	420270002	SNOMED_ConceptID	Type I diabetes mellitus with ketoacidosis
DM_ALL_MGH	420270002	SNOMED_ConceptID	Diabetes with ketoacidosis
DM_ALL_MGH	420279001	SNOMED_ConceptID	Non-insulin-dependent diabetes mellitus with renal comps
DM_ALL_MGH	420279001	SNOMED_ConceptID	Type II diabetes mellitus with renal complications
DM_ALL_MGH	420279001	SNOMED_ConceptID	Type 2 diabetes mellitus with renal complications
DM_ALL_MGH	420279001	SNOMED_ConceptID	Non-insulin dependent diabetes mellitus with nephropathy
DM_ALL_MGH	420279001	SNOMED_ConceptID	Renal disorder due to type 2 diabetes mellitus
DM_ALL_MGH	420279001	SNOMED_ConceptID	Type 2 diabetes mellitus with nephropathy
DM_ALL_MGH	420279001	SNOMED_ConceptID	Renal disorder associated with type II diabetes mellitus
DM_ALL_MGH	420279001	SNOMED_ConceptID	Diabetes type 2 with nephropathy
DM_ALL_MGH	420279001	SNOMED_ConceptID	Type II diabetes mellitus with nephropathy
DM_ALL_MGH	420279001	SNOMED_ConceptID	Diabetes mellitus, adult onset, with renal manifestation
DM_ALL_MGH	420279001	SNOMED_ConceptID	Diabetes with ophthalmic manifestations
DM_ALL_MGH	420422005	SNOMED_ConceptID	Diabetes mellitus with ketoacidosis
DM_ALL_MGH	420422005	SNOMED_ConceptID	Other specified diabetes mellitus with ketoacidosis
DM_ALL_MGH	420422005	SNOMED_ConceptID	Diabetes mellitus NOS with ketoacidosis
DM_ALL_MGH	420422005	SNOMED_ConceptID	Diabetes mellitus NOS with ketoacidotic coma
DM_ALL_MGH	420436000	SNOMED_ConceptID	Non-insulin dependent diabetes mellitus with mononeuropathy
DM_ALL_MGH	420436000	SNOMED_ConceptID	Mononeuropathy with type 2 diabetes mellitus
DM_ALL_MGH	420436000	SNOMED_ConceptID	Type 2 diabetes mellitus with mononeuropathy
DM_ALL_MGH	420436000	SNOMED_ConceptID	Type II diabetes mellitus with mononeuropathy
DM_ALL_MGH	420486006	SNOMED_ConceptID	Exudative maculopathy with type 1 diabetes mellitus
DM_ALL_MGH	420486006	SNOMED_ConceptID	Type I diabetes mellitus with exudative maculopathy
DM_ALL_MGH	420514000	SNOMED_ConceptID	Persistent proteinuria associated with type 1 diabetes mellitus
DM_ALL_MGH	420662003	SNOMED_ConceptID	Coma associated with diabetes mellitus
DM_ALL_MGH	420662003	SNOMED_ConceptID	Diabetes with renal manifestations
DM_ALL_MGH	420715001	SNOMED_ConceptID	Persistent microalbuminuria associated with type 2 diabetes mellitus
DM_ALL_MGH	420715001	SNOMED_ConceptID	Type II diabetes mellitus with persistent microalbuminuria
DM_ALL_MGH	420756003	SNOMED_ConceptID	Non-insulin depend diabetes mellitus with diabetic cataract
DM_ALL_MGH	420756003	SNOMED_ConceptID	Cataract due to diabetes mellitus type 2
DM_ALL_MGH	420756003	SNOMED_ConceptID	Type 2 diabetes mellitus with diabetic cataract
DM_ALL_MGH	420756003	SNOMED_ConceptID	Type II diabetes mellitus with diabetic cataract
DM_ALL_MGH	420789003	SNOMED_ConceptID	Type I diabetes mellitus with retinopathy
DM_ALL_MGH	420789003	SNOMED_ConceptID	Type 1 diabetes mellitus with retinopathy
DM_ALL_MGH	420789003	SNOMED_ConceptID	Retinopathy with type 1 diabetes mellitus
DM_ALL_MGH	420825003	SNOMED_ConceptID	Type 1 diabetes mellitus with gangrene
DM_ALL_MGH	420825003	SNOMED_ConceptID	Type I diabetes mellitus with gangrene
DM_ALL_MGH	420868002	SNOMED_ConceptID	Disorder due to type 1 diabetes mellitus
DM_ALL_MGH	420918009	SNOMED_ConceptID	Mononeuropathy with type 1 diabetes mellitus
DM_ALL_MGH	420918009	SNOMED_ConceptID	Type 1 diabetes mellitus with mononeuropathy
DM_ALL_MGH	420996007	SNOMED_ConceptID	Malnutrition-related diabetes mellitus with coma
DM_ALL_MGH	420996007	SNOMED_ConceptID	Diabetes with renal manifestations
DM_ALL_MGH	421075007	SNOMED_ConceptID	Diabetes mellitus, juvenile type, with ketoacidotic coma
DM_ALL_MGH	421075007	SNOMED_ConceptID	Ketoacidotic coma in type 1 diabetes mellitus
DM_ALL_MGH	421075007	SNOMED_ConceptID	Type I diabetes mellitus with ketoacidotic coma
DM_ALL_MGH	421075007	SNOMED_ConceptID	Diabetes with renal manifestations
DM_ALL_MGH	421326000	SNOMED_ConceptID	Non-insulin-dependent diabetes mellitus with neuro comps
DM_ALL_MGH	421326000	SNOMED_ConceptID	Neurological disorder with diabetes type 2
DM_ALL_MGH	421326000	SNOMED_ConceptID	Type 2 diabetes mellitus with neurological complications
DM_ALL_MGH	421326000	SNOMED_ConceptID	Neurologic disorder associated with type 2 diabetes mellitus
DM_ALL_MGH	421326000	SNOMED_ConceptID	Type II diabetes mellitus with neurological complications
DM_ALL_MGH	421326000	SNOMED_ConceptID	Diabetes mellitus, adult onset, + neurological manifestation
DM_ALL_MGH	421365002	SNOMED_ConceptID	Diabetes mellitus, juvenile +peripheral circulatory disorder
DM_ALL_MGH	421437000	SNOMED_ConceptID	Diabetes with renal manifestations
DM_ALL_MGH	421468001	SNOMED_ConceptID	Type I diabetes mellitus with neurological complications
DM_ALL_MGH	421468001	SNOMED_ConceptID	Type 1 diabetes mellitus with neurological complications
DM_ALL_MGH	421468001	SNOMED_ConceptID	Diabetes mellitus, juvenile, + neurological manifestation
DM_ALL_MGH	421631007	SNOMED_ConceptID	Gangrene associated with type 2 diabetes mellitus
DM_ALL_MGH	421631007	SNOMED_ConceptID	Type II diabetes mellitus with gangrene
DM_ALL_MGH	421631007	SNOMED_ConceptID	Type 2 diabetes mellitus with gangrene
DM_ALL_MGH	421631007	SNOMED_ConceptID	Diabetes mellitus, adult with gangrene
DM_ALL_MGH	421725003	SNOMED_ConceptID	Diabetes with renal manifestations
DM_ALL_MGH	421750000	SNOMED_ConceptID	Ketoacidosis in type 2 diabetes mellitus
DM_ALL_MGH	421750000	SNOMED_ConceptID	Type II diabetes mellitus with ketoacidosis
DM_ALL_MGH	421750000	SNOMED_ConceptID	Diabetes mellitus, adult onset, with ketoacidosis
DM_ALL_MGH	421750000	SNOMED_ConceptID	Diabetes with ketoacidosis
DM_ALL_MGH	421779007	SNOMED_ConceptID	Exudative maculopathy associated with type 2 diabetes mellitus
DM_ALL_MGH	421779007	SNOMED_ConceptID	Exudative maculopathy with type 2 diabetes mellitus
DM_ALL_MGH	421847006	SNOMED_ConceptID	Ketoacidotic coma in type 2 diabetes mellitus
DM_ALL_MGH	421847006	SNOMED_ConceptID	Ketoacidotic coma in type II diabetes mellitus
DM_ALL_MGH	421847006	SNOMED_ConceptID	Diabetes mellitus, adult onset, with ketoacidotic coma
DM_ALL_MGH	421847006	SNOMED_ConceptID	Diabetes with renal manifestations
DM_ALL_MGH	421893009	SNOMED_ConceptID	Type I diabetes mellitus with renal complications
DM_ALL_MGH	421893009	SNOMED_ConceptID	Type 1 diabetes mellitus with renal complications
DM_ALL_MGH	421893009	SNOMED_ConceptID	Type I diabetes mellitus with nephropathy
DM_ALL_MGH	421893009	SNOMED_ConceptID	Type 1 diabetes mellitus with nephropathy
DM_ALL_MGH	421893009	SNOMED_ConceptID	Renal disorder associated with type 1 diabetes mellitus
DM_ALL_MGH	421893009	SNOMED_ConceptID	Diabetes mellitus, juvenile type, with renal manifestation
DM_ALL_MGH	421893009	SNOMED_ConceptID	Diabetes with ophthalmic manifestations
DM_ALL_MGH	421895002	SNOMED_ConceptID	Peripheral vascular disorder due to diabetes mellitus
DM_ALL_MGH	421895002	SNOMED_ConceptID	IDDM with peripheral circulatory disorder
DM_ALL_MGH	421895002	SNOMED_ConceptID	Other specified diabetes mellitus with periph circ comps
DM_ALL_MGH	421895002	SNOMED_ConceptID	Diabetes mellitus NOS with peripheral circulatory disorder
DM_ALL_MGH	421895002	SNOMED_ConceptID	Insulin dependent diab mell with peripheral angiopathy
DM_ALL_MGH	421920002	SNOMED_ConceptID	Cataract due to diabetes mellitus type 1
DM_ALL_MGH	421920002	SNOMED_ConceptID	Type 1 diabetes mellitus with diabetic cataract
DM_ALL_MGH	421966007	SNOMED_ConceptID	Diabetes with renal manifestations
DM_ALL_MGH	421986006	SNOMED_ConceptID	Persistent proteinuria associated with type 2 diabetes mellitus
DM_ALL_MGH	421986006	SNOMED_ConceptID	Type II diabetes mellitus with persistent proteinuria
DM_ALL_MGH	422014003	SNOMED_ConceptID	Disorder due to type 2 diabetes mellitus
DM_ALL_MGH	422034002	SNOMED_ConceptID	Non-insulin-dependent diabetes mellitus with retinopathy
DM_ALL_MGH	422034002	SNOMED_ConceptID	Type II diabetes mellitus with retinopathy
DM_ALL_MGH	422034002	SNOMED_ConceptID	Type 2 diabetes mellitus with retinopathy
DM_ALL_MGH	422034002	SNOMED_ConceptID	Retinopathy with type 2 diabetes mellitus
DM_ALL_MGH	422088007	SNOMED_ConceptID	Nervous system disorder due to diabetes mellitus
DM_ALL_MGH	422088007	SNOMED_ConceptID	Other specified diabetes mellitus with neurological comps
DM_ALL_MGH	422088007	SNOMED_ConceptID	Diabetes mellitus NOS with neurological manifestation
DM_ALL_MGH	422088007	SNOMED_ConceptID	Insulin-dependent diabetes mellitus with neurological comps
DM_ALL_MGH	422099009	SNOMED_ConceptID	Non-insulin-dependent diabetes mellitus with ophthalm comps
DM_ALL_MGH	422099009	SNOMED_ConceptID	Disorder of eye with type 2 diabetes mellitus
DM_ALL_MGH	422099009	SNOMED_ConceptID	Type 2 diabetes mellitus with ophthalmic complications
DM_ALL_MGH	422099009	SNOMED_ConceptID	Type II diabetes mellitus with ophthalmic complications
DM_ALL_MGH	422099009	SNOMED_ConceptID	Diabetes mellitus, adult onset, + ophthalmic manifestation
DM_ALL_MGH	422099009	SNOMED_ConceptID	Diabetes with neurological manifestations
DM_ALL_MGH	422126006	SNOMED_ConceptID	Diabetes mellitus with hyperosmolar coma
DM_ALL_MGH	422126006	SNOMED_ConceptID	Hyperosmolar coma associated with diabetes mellitus
DM_ALL_MGH	422166005	SNOMED_ConceptID	Peripheral circulatory disorder associated with type 2 diabetes mellitus
DM_ALL_MGH	422166005	SNOMED_ConceptID	Diabetes mellitus, adult, + peripheral circulatory disorder
DM_ALL_MGH	422183001	SNOMED_ConceptID	Insulin dependent diabetes mellitus with ulcer
DM_ALL_MGH	422183001	SNOMED_ConceptID	Skin ulcer associated with diabetes mellitus
DM_ALL_MGH	422228004	SNOMED_ConceptID	Multiple complications of type 1 diabetes mellitus
DM_ALL_MGH	422228004	SNOMED_ConceptID	Type 1 diabetes mellitus with multiple complications
DM_ALL_MGH	422228004	SNOMED_ConceptID	Type I diabetes mellitus with multiple complications
DM_ALL_MGH	422275004	SNOMED_ConceptID	Diabetes mellitus with gangrene
DM_ALL_MGH	422275004	SNOMED_ConceptID	Diabetes with gangrene
DM_ALL_MGH	422275004	SNOMED_ConceptID	Insulin dependent diabetes mellitus with gangrene
DM_ALL_MGH	426705001	SNOMED_ConceptID	Diabetes mellitus associated with cystic fibrosis
DM_ALL_MGH	426875007	SNOMED_ConceptID	Latent autoimmune diabetes mellitus in adult
DM_ALL_MGH	426875007	SNOMED_ConceptID	Latent autoimmune diabetes mellitus in adult
DM_ALL_MGH	441922002	SNOMED_ConceptID	Does rotate site of insulin injection
DM_ALL_MGH	443694000	SNOMED_ConceptID	Type II diabetes mellitus uncontrolled
DM_ALL_MGH	443694000	SNOMED_ConceptID	Type II diabetes mellitus - poor control
DM_ALL_MGH	443694000	SNOMED_ConceptID	Type 2 diabetes mellitus - poor control
DM_ALL_MGH	443694000	SNOMED_ConceptID	Type II diabetes mellitus poorly controlled
DM_ALL_MGH	443694000	SNOMED_ConceptID	Type II diabetes mellitus uncontrolled
DM_ALL_MGH	444073006	SNOMED_ConceptID	Type I diabetes mellitus poorly controlled
DM_ALL_MGH	444073006	SNOMED_ConceptID	Type 1 diabetes mellitus - poor control
DM_ALL_MGH	444073006	SNOMED_ConceptID	Type I diabetes mellitus - poor control
DM_ALL_MGH	444073006	SNOMED_ConceptID	Type 1 diabetes mellitus uncontrolled
DM_ALL_MGH	444074000	SNOMED_ConceptID	Type 1 diabetes mellitus well controlled
DM_ALL_MGH	444094009	SNOMED_ConceptID	History of diabetes mellitus in child of subject
DM_ALL_MGH	444110003	SNOMED_ConceptID	Type 2 diabetes mellitus well controlled
DM_ALL_MGH	445353002	SNOMED_ConceptID	Brittle type 2 diabetes mellitus
DM_ALL_MGH	609561005	SNOMED_ConceptID	Maturity-onset diabetes of the young
DM_ALL_MGH	609561005	SNOMED_ConceptID	Maturity onset diabetes in youth
DM_ALL_MGH	609561005	SNOMED_ConceptID	Maturity-onset diabetes of the young
DM_ALL_MGH	609562003	SNOMED_ConceptID	Maturity onset diabetes in youth type 1
DM_ALL_MGH	609562003	SNOMED_ConceptID	Maturity onset diabetes of the young, type 1
DM_ALL_MGH	609563008	SNOMED_ConceptID	Pre-existing diabetes mellitus in pregnancy
DM_ALL_MGH	609565001	SNOMED_ConceptID	Permanent neonatal diabetes mellitus
DM_ALL_MGH	609568004	SNOMED_ConceptID	Diabetes mellitus due to genetic defect in beta cell function
DM_ALL_MGH	609569007	SNOMED_ConceptID	Diabetes mellitus due to genetic defect in insulin action
DM_ALL_MGH	609570008	SNOMED_ConceptID	Maturity-onset diabetes of the young, type 3
DM_ALL_MGH	609571007	SNOMED_ConceptID	Maturity-onset diabetes of the young, type 4
DM_ALL_MGH	609572000	SNOMED_ConceptID	Maturity-onset diabetes of the young, type 5
DM_ALL_MGH	609572000	SNOMED_ConceptID	Maturity-onset diabetes of the young, type 5
DM_ALL_MGH	609573005	SNOMED_ConceptID	Maturity-onset diabetes of the young, type 6
DM_ALL_MGH	609574004	SNOMED_ConceptID	Maturity-onset diabetes of the young, type 7
DM_ALL_MGH	609575003	SNOMED_ConceptID	Maturity-onset diabetes of the young, type 8
DM_ALL_MGH	609576002	SNOMED_ConceptID	Maturity-onset diabetes of the young, type 9
DM_ALL_MGH	609577006	SNOMED_ConceptID	Maturity-onset diabetes of the young, type 10
DM_ALL_MGH	609578001	SNOMED_ConceptID	Maturity-onset diabetes of the young, type 11
DM_ALL_MGH	609579009	SNOMED_ConceptID	Diabetes mellitus, transient neonatal 1
DM_ALL_MGH	609580007	SNOMED_ConceptID	Diabetes mellitus, transient neonatal 2
DM_ALL_MGH	609581006	SNOMED_ConceptID	Diabetes mellitus, transient neonatal 3
DM_ALL_MGH	703136005	SNOMED_ConceptID	Diabetes mellitus in remission
DM_ALL_MGH	703136005	SNOMED_ConceptID	Diabetes mellitus in remission
DM_ALL_MGH	703137001	SNOMED_ConceptID	Type I diabetes mellitus in remission
DM_ALL_MGH	703137001	SNOMED_ConceptID	Type 1 diabetes mellitus in remission
DM_ALL_MGH	703137001	SNOMED_ConceptID	Type I diabetes mellitus in remission
DM_ALL_MGH	703138006	SNOMED_ConceptID	Type II diabetes mellitus in remission
DM_ALL_MGH	703138006	SNOMED_ConceptID	Type 2 diabetes mellitus in remission
DM_ALL_MGH	703138006	SNOMED_ConceptID	Type II diabetes mellitus in remission
DM_ALL_MGH	713702000	SNOMED_ConceptID	Gastroparesis with type 1 diabetes mellitus
DM_ALL_MGH	713702000	SNOMED_ConceptID	Type I diabetes mellitus with gastroparesis
DM_ALL_MGH	713703005	SNOMED_ConceptID	Gastroparesis with type 2 diabetes mellitus
DM_ALL_MGH	713703005	SNOMED_ConceptID	Type II diabetes mellitus with gastroparesis
DM_ALL_MGH	713705003	SNOMED_ConceptID	Polyneuropathy due to diabetes mellitus type I
DM_ALL_MGH	713705003	SNOMED_ConceptID	Type 1 diabetes mellitus with polyneuropathy
DM_ALL_MGH	713705003	SNOMED_ConceptID	Type I diabetes mellitus with polyneuropathy
DM_ALL_MGH	713706002	SNOMED_ConceptID	Non-insulin dependent diabetes mellitus with polyneuropathy
DM_ALL_MGH	713706002	SNOMED_ConceptID	Type II diabetes mellitus with polyneuropathy
DM_ALL_MGH	713706002	SNOMED_ConceptID	Type 2 diabetes mellitus with polyneuropathy
DM_ALL_MGH	713706002	SNOMED_ConceptID	Polyneuropathy due to type 2 diabetes mellitus
DM_ALL_MGH	719216001	SNOMED_ConceptID	Non-insulin dependent diabetes mellitus with hypoglyca coma
DM_ALL_MGH	719216001	SNOMED_ConceptID	Type II diabetes mellitus with hypoglycaemic coma
DM_ALL_MGH	719216001	SNOMED_ConceptID	Type 2 diabetes mellitus with hypoglycaemic coma
DM_ALL_MGH	719216001	SNOMED_ConceptID	Hypoglycaemic coma co-occurrent and due to diabetes mellitus type II
DM_ALL_MGH	719566006	SNOMED_ConceptID	Diabetic on non-insulin injectable medication
DM_ALL_MGH	719566006	SNOMED_ConceptID	Diabetic on non-insulin injectable medication
DM_ALL_MGH	720519003	SNOMED_ConceptID	Atherosclerosis, deafness, diabetes, epilepsy, nephropathy syndrome
DM_ALL_MGH	722206009	SNOMED_ConceptID	Pancreatic hypoplasia, diabetes mellitus, congenital heart disease syndrome
DM_ALL_MGH	722454003	SNOMED_ConceptID	Intellectual disability, craniofacial dysmorphism, hypogonadism, diabetes mellitus syndrome
DM_ALL_MGH	724067006	SNOMED_ConceptID	Permanent neonatal diabetes mellitus with cerebellar agenesis syndrome
DM_ALL_MGH	724094005	SNOMED_ConceptID	Neonatal diabetes, congenital hypothyroidism, congenital glaucoma, hepatic fibrosis, polycystic kidney syndrome
DM_ALL_MGH	735199000	SNOMED_ConceptID	History of diabetes related lower limb amputation
DM_ALL_MGH	735200002	SNOMED_ConceptID	Absence of lower limb due to diabetes mellitus
DM_ALL_MGH	735538002	SNOMED_ConceptID	Lactic acidosis due to diabetes mellitus
DM_ALL_MGH	735539005	SNOMED_ConceptID	Metabolic acidosis due to diabetes mellitus
DM_ALL_MGH	737212004	SNOMED_ConceptID	Diabetes mellitus caused by chemical
DM_ALL_MGH	739681000	SNOMED_ConceptID	Type 1 diabetes mellitus with ophthalmic complications
DM_ALL_MGH	739681000	SNOMED_ConceptID	Type I diabetes mellitus with ophthalmic complications
DM_ALL_MGH	739681000	SNOMED_ConceptID	Diabetes mellitus, juvenile type, + ophthalmic manifestation
DM_ALL_MGH	762489000	SNOMED_ConceptID	Acute complication due to diabetes mellitus
DM_ALL_MGH	782755007	SNOMED_ConceptID	Primary microcephaly, mild intellectual disability, young-onset diabetes syndrome
DM_ALL_MGH	782825008	SNOMED_ConceptID	Primary microcephaly, epilepsy, permanent neonatal diabetes syndrome
DM_ALL_MGH	870528001	SNOMED_ConceptID	Newly diagnosed type 1 diabetes mellitus
DM_ALL_MGH	1142044000	SNOMED_ConceptID	Pre-existing malnutrition-related diabetes mellitus in pregnancy
DM_ALL_MGH	201000119106	SNOMED_ConceptID	Disorder due to well controlled type 2 diabetes mellitus
DM_ALL_MGH	1481000119100	SNOMED_ConceptID	Diabetes mellitus type 2 without retinopathy
DM_ALL_MGH	1531000119102	SNOMED_ConceptID	Dermopathy due to type 2 diabetes mellitus
DM_ALL_MGH	31211000119101	SNOMED_ConceptID	Type 1 diabetes mellitus with peripheral angiopathy
DM_ALL_MGH	31321000119102	SNOMED_ConceptID	Diabetes mellitus type 1 without retinopathy
DM_ALL_MGH	71771000119100	SNOMED_ConceptID	Type I diabetes mellitus with neuropathic arthropathy
DM_ALL_MGH	71771000119100	SNOMED_ConceptID	Type 1 diabetes mellitus with neuropathic arthropathy
DM_ALL_MGH	138811000119100	SNOMED_ConceptID	Complication due to secondary diabetes mellitus
DM_ALL_MGH	164971000119101	SNOMED_ConceptID	Type 2 diabetes mellitus controlled by diet
DM_ALL_MGH	335621000000101	SNOMED_ConceptID	Maternally inherited diabetes mellitus
DM_ALL_MGH	373041000000101	SNOMED_ConceptID	Impaired vision due to diabetic retinopathy
DM_ALL_MGH	385041000000108	SNOMED_ConceptID	Insulin dependent diabetes mellitus with multiple complicatn
DM_ALL_MGH	385041000000108	SNOMED_ConceptID	Other specified diabetes mellitus with multiple comps
DM_ALL_MGH	385041000000108	SNOMED_ConceptID	Diabetes mellitus with multiple complications
DM_ALL_MGH	385041000000108	SNOMED_ConceptID	Insulin dependent diabetes mellitus with multiple complicat
DM_ALL_MGH	385051000000106	SNOMED_ConceptID	Pre-existing diabetes mellitus, insulin-dependent
DM_ALL_MGH	385051000000106	SNOMED_ConceptID	Pre-existing diabetes mellitus, unspecified
DM_ALL_MGH	385051000000106	SNOMED_ConceptID	Pre-existing diabetes mellitus
DM_ALL_MGH	451051000124101	SNOMED_ConceptID	Hemoglobin A1c between 7%-9% indicating borderline diabetic control
DM_ALL_MGH	527691000000107	SNOMED_ConceptID	Diabetic on subcutaneous treatment
DM_ALL_MGH	867891000000101	SNOMED_ConceptID	Erectile dysfunction due to diabetes mellitus
DM_ALL_MGH	944141000000108	SNOMED_ConceptID	Diabetic peripheral neuropathic pain
DM_ALL_MGH	976341000000101	SNOMED_ConceptID	Diabetic on oral treatment and glucagon-like peptide 1 receptor agonist
DM_ALL_MGH	976361000000100	SNOMED_ConceptID	Diabetic on insulin and glucagon-like peptide 1 receptor agonist
DM_ALL_MGH	530558861000132000	SNOMED_ConceptID	Atypical diabetes mellitus
HTN_MGH	I10	ICD10	Essential (primary) hypertension
HTN_MGH	I100	ICD10	Essential (primary) hypertension
HTN_MGH	I109	ICD10	Essential (primary) hypertension with heart failure
HTN_MGH	I10X	ICD10	Essential (primary) hypertension
HTN_MGH	I11	ICD10	Hypertensive heart disease
HTN_MGH	I110	ICD10	Hypertensive heart disease with (congestive) heart failure
HTN_MGH	I119	ICD10	Hypertensive heart disease without (congestive) heart failure
HTN_MGH	I11X	ICD10	Hypertensive heart disease
HTN_MGH	I12	ICD10	Hypertensive renal disease
HTN_MGH	I12	ICD10	Hypertensive renal disease
HTN_MGH	I120	ICD10	Hypertensive renal disease with renal failure
HTN_MGH	I129	ICD10	Hypertensive renal disease without renal failure
HTN_MGH	I12X	ICD10	Hypertensive renal disease
HTN_MGH	I13	ICD10	Hypertensive heart and renal disease
HTN_MGH	I13	ICD10	Hypertensive heart and renal disease
HTN_MGH	I130	ICD10	Hypertensive heart and renal disease with (congestive) heart failure
HTN_MGH	I131	ICD10	Hypertensive heart and renal disease with renal failure
HTN_MGH	I132	ICD10	Hypertensive heart and renal disease with both (congestive) heart failure and renal failure
HTN_MGH	I139	ICD10	Hypertensive heart and renal disease, unspecified
HTN_MGH	I13X	ICD10	Hypertensive heart and renal disease
HTN_MGH	I15	ICD10	Secondary hypertension
HTN_MGH	I150	ICD10	Renovascular hypertension
HTN_MGH	I151	ICD10	Hypertension secondary to other renal disorders
HTN_MGH	I152	ICD10	Hypertension secondary to endocrine disorders
HTN_MGH	I158	ICD10	Other secondary hypertension
HTN_MGH	I159	ICD10	Secondary hypertension, unspecified
HTN_MGH	I15X	ICD10	Secondary hypertension
HTN_MGH	193003	SNOMED_ConceptID	Benign hypertensive renal disease
HTN_MGH	1201005	SNOMED_ConceptID	Benign essential hypertension
HTN_MGH	5148006	SNOMED_ConceptID	Hypertensive heart disease with congestive heart failure
HTN_MGH	10725009	SNOMED_ConceptID	Benign hypertension
HTN_MGH	14973001	SNOMED_ConceptID	Renal sclerosis with hypertension
HTN_MGH	19769006	SNOMED_ConceptID	High-renin essential hypertension
HTN_MGH	20753005	SNOMED_ConceptID	Hypertensive heart disease complicating AND/OR reason for care during pregnancy
HTN_MGH	24184005	SNOMED_ConceptID	Elevated blood pressure
HTN_MGH	26078007	SNOMED_ConceptID	Hypertension secondary to renal disease complicating AND/OR reason for care during childbirth
HTN_MGH	28119000	SNOMED_ConceptID	Renal hypertension
HTN_MGH	31992008	SNOMED_ConceptID	Secondary hypertension
HTN_MGH	36221001	SNOMED_ConceptID	Benign hypertensive heart disease
HTN_MGH	36315003	SNOMED_ConceptID	Malignant hypertensive heart disease without congestive heart failure
HTN_MGH	38341003	SNOMED_ConceptID	Hypertensive disorder
HTN_MGH	38481006	SNOMED_ConceptID	Hypertensive renal disease
HTN_MGH	39018007	SNOMED_ConceptID	Renal arterial hypertension
HTN_MGH	39727004	SNOMED_ConceptID	Hypertension secondary to renal disease complicating AND/OR reason for care during puerperium
HTN_MGH	42343007	SNOMED_ConceptID	Hypertensive heart and renal disease
HTN_MGH	42343007	SNOMED_ConceptID	Hypertensive heart and renal disease, specified as malignant
HTN_MGH	42343007	SNOMED_ConceptID	Hypertensive heart and renal disease, specified as benign
HTN_MGH	42399005	SNOMED_ConceptID	Hypertensive heart and renal disease, specified as benign
HTN_MGH	46113002	SNOMED_ConceptID	Hypertensive heart failure
HTN_MGH	46481004	SNOMED_ConceptID	Low-renin essential hypertension
HTN_MGH	48146000	SNOMED_ConceptID	Diastolic hypertension
HTN_MGH	49102001	SNOMED_ConceptID	Hypertensive heart AND renal disease in obstetric context
HTN_MGH	49171007	SNOMED_ConceptID	Hypertensive renal disease complicating AND/OR reason for care during childbirth
HTN_MGH	49220004	SNOMED_ConceptID	Hypertensive renal failure
HTN_MGH	54225002	SNOMED_ConceptID	Malignant hypertensive heart disease
HTN_MGH	56218007	SNOMED_ConceptID	Systolic hypertension
HTN_MGH	57684003	SNOMED_ConceptID	Parenchymal renal hypertension
HTN_MGH	57873008	SNOMED_ConceptID	Hypertensive renal disease complicating AND/OR reason for care during puerperium
HTN_MGH	59621000	SNOMED_ConceptID	Essential hypertension (disorder)
HTN_MGH	59621000	SNOMED_ConceptID	Essential hypertension
HTN_MGH	59720008	SNOMED_ConceptID	Sustained diastolic hypertension
HTN_MGH	59733002	SNOMED_ConceptID	Hypertensive heart disease complicating AND/OR reason for care during childbirth
HTN_MGH	60899001	SNOMED_ConceptID	Hypertensive heart disease without congestive heart failure
HTN_MGH	64715009	SNOMED_ConceptID	Hypertensive heart disease
HTN_MGH	65443008	SNOMED_ConceptID	Malignant hypertensive renal disease
HTN_MGH	65518004	SNOMED_ConceptID	Labile diastolic hypertension
HTN_MGH	66052004	SNOMED_ConceptID	Hypertensive heart and renal disease, specified as benign
HTN_MGH	66610008	SNOMED_ConceptID	Hypertensive heart and renal disease
HTN_MGH	66610008	SNOMED_ConceptID	Hypertensive heart and renal disease, specified as malignant
HTN_MGH	66709007	SNOMED_ConceptID	Hypertensive renal disease complicating AND/OR reason for care during pregnancy
HTN_MGH	70272006	SNOMED_ConceptID	Malignant hypertension
HTN_MGH	73030000	SNOMED_ConceptID	Hypertensive renal disease in obstetric context
HTN_MGH	73410007	SNOMED_ConceptID	Benign secondary renovascular hypertension
HTN_MGH	74451002	SNOMED_ConceptID	Secondary diastolic hypertension
HTN_MGH	77970009	SNOMED_ConceptID	Benign hypertensive heart disease without congestive heart failure
HTN_MGH	78544004	SNOMED_ConceptID	Chronic hypertensive uremia
HTN_MGH	78975002	SNOMED_ConceptID	Malignant essential hypertension
HTN_MGH	79355007	SNOMED_ConceptID	Hypertensive heart disease in obstetric context
HTN_MGH	81363003	SNOMED_ConceptID	Malignant arteriolar nephrosclerosis
HTN_MGH	83105008	SNOMED_ConceptID	Malignant hypertensive heart disease with congestive heart failure
HTN_MGH	89242004	SNOMED_ConceptID	Secondary hypertension, specified as benign
HTN_MGH	89242004	SNOMED_ConceptID	Malignant secondary hypertension
HTN_MGH	111438007	SNOMED_ConceptID	Hypertension secondary to renal disease in obstetric context
HTN_MGH	123799005	SNOMED_ConceptID	Renovascular hypertension
HTN_MGH	194767001	SNOMED_ConceptID	Benign hypertensive heart disease with congestive cardiac failure
HTN_MGH	194779001	SNOMED_ConceptID	Hypertensive heart and renal disease with (congestive) heart failure
HTN_MGH	194781004	SNOMED_ConceptID	Hypertensive heart and renal disease with both (congestive) heart failure and renal failure
HTN_MGH	194783001	SNOMED_ConceptID	Malignant secondary renovascular hypertension
HTN_MGH	194785008	SNOMED_ConceptID	Benign secondary hypertension
HTN_MGH	194788005	SNOMED_ConceptID	Hypertension secondary to endocrine disorder
HTN_MGH	194791005	SNOMED_ConceptID	Hypertension secondary to drug
HTN_MGH	198945003	SNOMED_ConceptID	Benign essential hypertension complicating pregnancy, childbirth and the puerperium - delivered with postnatal complication
HTN_MGH	198949009	SNOMED_ConceptID	Renal hypertension complicating pregnancy, childbirth and the puerperium
HTN_MGH	198952001	SNOMED_ConceptID	Renal hypertension complicating pregnancy, childbirth and the puerperium - delivered with postnatal complication
HTN_MGH	198953006	SNOMED_ConceptID	Renal hypertension complicating pregnancy, childbirth and the puerperium - not delivered
HTN_MGH	199006004	SNOMED_ConceptID	Pre-existing hypertensive heart disease complicating pregnancy, childbirth and the puerperium
HTN_MGH	199008003	SNOMED_ConceptID	Pre-existing secondary hypertension complicating pregnancy, childbirth and puerperium
HTN_MGH	236435004	SNOMED_ConceptID	End stage renal failure on dialysis
HTN_MGH	275516004	SNOMED_ConceptID	Cardiomegaly due to hypertension
HTN_MGH	371125006	SNOMED_ConceptID	Labile essential hypertension
HTN_MGH	397748008	SNOMED_ConceptID	Hypertension with albuminuria
HTN_MGH	421731000	SNOMED_ConceptID	Hypertensive optic neuropathy
HTN_MGH	427889009	SNOMED_ConceptID	Hypertension associated with transplantation
HTN_MGH	428163005	SNOMED_ConceptID	Hypertensive left ventricular hypertrophy
HTN_MGH	428575007	SNOMED_ConceptID	Hypertension secondary to kidney transplant
HTN_MGH	429457004	SNOMED_ConceptID	Systolic essential hypertension
HTN_MGH	449759005	SNOMED_ConceptID	Hypertensive complication
HTN_MGH	472749004	SNOMED_ConceptID	Coronary sinus hypertension as complication of procedure
HTN_MGH	473392002	SNOMED_ConceptID	Hypertensive nephrosclerosis
HTN_MGH	697929007	SNOMED_ConceptID	Intermittent hypertension
HTN_MGH	697930002	SNOMED_ConceptID	Labile hypertension due to being in a clinical environment
HTN_MGH	698591006	SNOMED_ConceptID	Benign hypertensive renal disease with renal failure
HTN_MGH	703310005	SNOMED_ConceptID	Autosomal dominant progressive nephropathy with hypertension
HTN_MGH	704667004	SNOMED_ConceptID	Hypertension concurrent and due to end stage renal disease on dialysis
HTN_MGH	712487000	SNOMED_ConceptID	End stage renal disease due to benign hypertension
HTN_MGH	762463000	SNOMED_ConceptID	Diastolic hypertension and systolic hypertension
HTN_MGH	766937004	SNOMED_ConceptID	Hypertension due to gain-of-function mutation in mineralocorticoid receptor
HTN_MGH	827068008	SNOMED_ConceptID	Hypertension stage 2
HTN_MGH	827069000	SNOMED_ConceptID	Hypertension stage 1
HTN_MGH	871642009	SNOMED_ConceptID	Hypertension due to aortic arch obstruction
HTN_MGH	15781000119107	SNOMED_ConceptID	Hypertensive heart AND chronic kidney disease with congestive heart failure
HTN_MGH	71421000119105	SNOMED_ConceptID	Hypertension in chronic kidney disease due to type 2 diabetes mellitus
HTN_MGH	71701000119105	SNOMED_ConceptID	Hypertension in chronic kidney disease due to type 1 diabetes mellitus
HTN_MGH	90771000119100	SNOMED_ConceptID	End stage renal disease on dialysis due to type 1 diabetes mellitus
HTN_MGH	90791000119104	SNOMED_ConceptID	End stage renal disease on dialysis due to type 2 diabetes mellitus
HTN_MGH	96441000119101	SNOMED_ConceptID	Chronic kidney disease due to type 1 diabetes mellitus
HTN_MGH	104931000119100	SNOMED_ConceptID	Chronic kidney disease due to hypertension
HTN_MGH	108701000119102	SNOMED_ConceptID	Cardiomyopathy due to hypertension
HTN_MGH	111411000119103	SNOMED_ConceptID	End stage renal disease due to hypertension
HTN_MGH	117681000119102	SNOMED_ConceptID	Chronic kidney disease stage 1 due to hypertension
HTN_MGH	118781000119108	SNOMED_ConceptID	Pre-existing hypertensive chronic kidney disease in mother complicating pregnancy
HTN_MGH	127991000119101	SNOMED_ConceptID	Hypertension concurrent and due to end stage renal disease on dialysis due to type 2 diabetes mellitus
HTN_MGH	128001000119105	SNOMED_ConceptID	Hypertension concurrent and due to end stage renal disease on dialysis due to type 1 diabetes mellitus
HTN_MGH	129151000119102	SNOMED_ConceptID	Chronic kidney disease stage 4 due to hypertension
HTN_MGH	129161000119100	SNOMED_ConceptID	Chronic kidney disease stage 5 due to hypertension
HTN_MGH	129171000119106	SNOMED_ConceptID	Chronic kidney disease stage 3 due to hypertension
HTN_MGH	129181000119109	SNOMED_ConceptID	Chronic kidney disease stage 2 due to hypertension
HTN_MGH	132721000119104	SNOMED_ConceptID	Hypertensive emergency
HTN_MGH	153851000119106	SNOMED_ConceptID	Hypertensive heart and renal disease
HTN_MGH	153851000119106	SNOMED_ConceptID	Hypertensive heart and renal disease, specified as malignant
HTN_MGH	153851000119106	SNOMED_ConceptID	Malignant hypertensive chronic kidney disease stage 5
HTN_MGH	153891000119101	SNOMED_ConceptID	End stage renal disease on dialysis due to hypertension
HTN_MGH	284961000119106	SNOMED_ConceptID	Chronic kidney disease due to benign hypertension
HTN_MGH	284971000119100	SNOMED_ConceptID	Chronic kidney disease stage 1 due to benign hypertension
HTN_MGH	284981000119102	SNOMED_ConceptID	Chronic kidney disease stage 2 due to benign hypertension
HTN_MGH	284991000119104	SNOMED_ConceptID	Chronic kidney disease stage 3 due to benign hypertension
HTN_MGH	285001000119105	SNOMED_ConceptID	Chronic kidney disease stage 4 due to benign hypertension
HTN_MGH	285011000119108	SNOMED_ConceptID	Chronic kidney disease stage 5 due to benign hypertension
HTN_MGH	285831000119108	SNOMED_ConceptID	Malignant hypertensive chronic kidney disease
HTN_MGH	285841000119104	SNOMED_ConceptID	Hypertensive renal disease
HTN_MGH	285841000119104	SNOMED_ConceptID	Hypertensive renal disease, specified as malignant
HTN_MGH	285841000119104	SNOMED_ConceptID	Malignant hypertensive end stage renal disease
HTN_MGH	285851000119102	SNOMED_ConceptID	Malignant hypertensive chronic kidney disease stage 1
HTN_MGH	285861000119100	SNOMED_ConceptID	Malignant hypertensive chronic kidney disease stage 2
HTN_MGH	285871000119106	SNOMED_ConceptID	Malignant hypertensive chronic kidney disease stage 3
HTN_MGH	285881000119109	SNOMED_ConceptID	Malignant hypertensive chronic kidney disease stage 4
HTN_MGH	286371000119107	SNOMED_ConceptID	Hypertensive renal disease
HTN_MGH	286371000119107	SNOMED_ConceptID	Hypertensive renal disease, specified as malignant
HTN_MGH	286371000119107	SNOMED_ConceptID	Malignant hypertensive end stage renal disease on dialysis
HTN_MGH	434431000124103	SNOMED_ConceptID	Hypertensive end stage renal disease
HTN_MGH	461301000124109	SNOMED_ConceptID	Resistant hypertensive disorder
HTN_MGH	1.0783e+15	SNOMED_ConceptID	Multiple drug intolerant hypertension
HTN_MGH	10757441000119100	SNOMED_ConceptID	Pre-existing hypertensive heart disease in mother complicating childbirth
HTN_MGH	10759031000119100	SNOMED_ConceptID	Pre-existing hypertensive heart disease in mother complicating pregnancy
IschemicStroke_MGH	I63	ICD10	Cerebral infarction due to embolism of precerebral arteries
IschemicStroke_MGH	I630	ICD10	Cerebral infarction due to embolism of precerebral arteries
IschemicStroke_MGH	I631	ICD10	Cerebral infarction due to embolism of precerebral arteries
IschemicStroke_MGH	I632	ICD10	Cerebral infarction due to unspecified occlusion or stenosis of precerebral arteries
IschemicStroke_MGH	I633	ICD10	Cerebral infarction due to thrombosis of cerebral arteries
IschemicStroke_MGH	I634	ICD10	Cerebral infarction due to embolism of cerebral arteries
IschemicStroke_MGH	I635	ICD10	Cerebral infarction due to unspecified occlusion or stenosis of cerebral arteries
IschemicStroke_MGH	I636	ICD10	Cerebral infarction due to cerebral venous thrombosis, nonpyogenic
IschemicStroke_MGH	I638	ICD10	Other cerebral infarction
IschemicStroke_MGH	I639	ICD10	Cerebral infarction, unspecified
IschemicStroke_MGH	I63X	ICD10	Cerebral infarction due to embolism of precerebral arteries
IschemicStroke_MGH	I64	ICD10	Stroke, not specified as haemorrhage or infarction
IschemicStroke_MGH	I640	ICD10	Stroke, not specified as haemorrhage or infarction
IschemicStroke_MGH	I64X	ICD10	Stroke, not specified as haemorrhage or infarction
IschemicStroke_MGH	I693	ICD10	Sequelae of cerebral infarction
IschemicStroke_MGH	10349009	SNOMED_ConceptID	Multi-infarct dementia with delirium
IschemicStroke_MGH	14070001	SNOMED_ConceptID	Multi-infarct dementia with depression
IschemicStroke_MGH	20059004	SNOMED_ConceptID	Cerebral arterial occlusion
IschemicStroke_MGH	20059004	SNOMED_ConceptID	Cerebrl infarctn due/unspcf occlusn or sten/cerebrl artrs
IschemicStroke_MGH	20059004	SNOMED_ConceptID	IschemicStroke
IschemicStroke_MGH	25133001	SNOMED_ConceptID	Completed stroke
IschemicStroke_MGH	25772007	SNOMED_ConceptID	Multi-infarct dementia with delusions
IschemicStroke_MGH	29322000	SNOMED_ConceptID	Acute cerebrovascular insufficiency
IschemicStroke_MGH	36179005	SNOMED_ConceptID	IschemicStroke
IschemicStroke_MGH	56267009	SNOMED_ConceptID	Multi-infarct dementia
IschemicStroke_MGH	57981008	SNOMED_ConceptID	Progressing stroke
IschemicStroke_MGH	70936005	SNOMED_ConceptID	Multi-infarct dementia, uncomplicated
IschemicStroke_MGH	71444005	SNOMED_ConceptID	Cerebral thrombosis
IschemicStroke_MGH	78569004	SNOMED_ConceptID	Posterior inferior cerebellar artery syndrome
IschemicStroke_MGH	95457000	SNOMED_ConceptID	IschemicStroke
IschemicStroke_MGH	95460007	SNOMED_ConceptID	IschemicStroke
IschemicStroke_MGH	95460007	SNOMED_ConceptID	Cerebellar infarction
IschemicStroke_MGH	111297002	SNOMED_ConceptID	Nonparalytic stroke
IschemicStroke_MGH	116288000	SNOMED_ConceptID	IschemicStroke
IschemicStroke_MGH	195185009	SNOMED_ConceptID	IschemicStroke
IschemicStroke_MGH	195212005	SNOMED_ConceptID	Brainstem stroke syndrome
IschemicStroke_MGH	195216008	SNOMED_ConceptID	Left sided cerebral hemisphere cerebrovascular accident
IschemicStroke_MGH	195216008	SNOMED_ConceptID	Left sided CVA
IschemicStroke_MGH	195216008	SNOMED_ConceptID	Left sided cerebral hemisphere cerebrovascular accident
IschemicStroke_MGH	195217004	SNOMED_ConceptID	Right sided CVA
IschemicStroke_MGH	195230003	SNOMED_ConceptID	IschemicStroke
IschemicStroke_MGH	195233001	SNOMED_ConceptID	Occlusion and stenosis of anterior cerebral artery
IschemicStroke_MGH	230690007	SNOMED_ConceptID	CVA - Cerebrovascular accident unspecified
IschemicStroke_MGH	230690007	SNOMED_ConceptID	CVA unspecified
IschemicStroke_MGH	230690007	SNOMED_ConceptID	Stroke
IschemicStroke_MGH	230690007	SNOMED_ConceptID	Stroke and cerebrovascular accident unspecified
IschemicStroke_MGH	230690007	SNOMED_ConceptID	Stroke unspecified
IschemicStroke_MGH	230690007	SNOMED_ConceptID	IschemicStroke
IschemicStroke_MGH	230690007	SNOMED_ConceptID	Cerebrovascular accident
IschemicStroke_MGH	230691006	SNOMED_ConceptID	CVA - cerebral artery occlusion
IschemicStroke_MGH	230691006	SNOMED_ConceptID	Stroke due to cerebral arterial occlusion
IschemicStroke_MGH	230691006	SNOMED_ConceptID	IschemicStroke
IschemicStroke_MGH	230693009	SNOMED_ConceptID	IschemicStroke
IschemicStroke_MGH	230694003	SNOMED_ConceptID	IschemicStroke
IschemicStroke_MGH	230695002	SNOMED_ConceptID	IschemicStroke
IschemicStroke_MGH	230696001	SNOMED_ConceptID	IschemicStroke
IschemicStroke_MGH	230696001	SNOMED_ConceptID	Posterior cerebral circulation infarction
IschemicStroke_MGH	230698000	SNOMED_ConceptID	IschemicStroke
IschemicStroke_MGH	230699008	SNOMED_ConceptID	IschemicStroke
IschemicStroke_MGH	230700009	SNOMED_ConceptID	IschemicStroke
IschemicStroke_MGH	230701008	SNOMED_ConceptID	IschemicStroke
IschemicStroke_MGH	230703006	SNOMED_ConceptID	IschemicStroke
IschemicStroke_MGH	230706003	SNOMED_ConceptID	IschemicStroke
IschemicStroke_MGH	230708002	SNOMED_ConceptID	IschemicStroke
IschemicStroke_MGH	230713003	SNOMED_ConceptID	Stroke of uncertain pathology
IschemicStroke_MGH	275434003	SNOMED_ConceptID	Stroke in the puerperium
IschemicStroke_MGH	276219001	SNOMED_ConceptID	IschemicStroke
IschemicStroke_MGH	276221006	SNOMED_ConceptID	IschemicStroke
IschemicStroke_MGH	276222004	SNOMED_ConceptID	IschemicStroke
IschemicStroke_MGH	281240008	SNOMED_ConceptID	Extension of cerebrovascular accident
IschemicStroke_MGH	302904002	SNOMED_ConceptID	Infarction of visual cortex
IschemicStroke_MGH	307766002	SNOMED_ConceptID	Left sided cerebral infarction
IschemicStroke_MGH	307766002	SNOMED_ConceptID	IschemicStroke
IschemicStroke_MGH	307767006	SNOMED_ConceptID	Right sided cerebral infarction
IschemicStroke_MGH	307767006	SNOMED_ConceptID	IschemicStroke
IschemicStroke_MGH	371040005	SNOMED_ConceptID	Thrombotic stroke
IschemicStroke_MGH	373606000	SNOMED_ConceptID	Occlusive stroke
IschemicStroke_MGH	413102000	SNOMED_ConceptID	Infarction of basal ganglia
IschemicStroke_MGH	413102000	SNOMED_ConceptID	IschemicStroke
IschemicStroke_MGH	422504002	SNOMED_ConceptID	IschemicStroke
IschemicStroke_MGH	422504002	SNOMED_ConceptID	Ischemic stroke
IschemicStroke_MGH	426107000	SNOMED_ConceptID	IschemicStroke
IschemicStroke_MGH	426983002	SNOMED_ConceptID	IschemicStroke
IschemicStroke_MGH	432504007	SNOMED_ConceptID	Cerebral infarction
IschemicStroke_MGH	432504007	SNOMED_ConceptID	Cerebral infarction NOS
IschemicStroke_MGH	432504007	SNOMED_ConceptID	Infarction - cerebral
IschemicStroke_MGH	432504007	SNOMED_ConceptID	IschemicStroke
IschemicStroke_MGH	432504007	SNOMED_ConceptID	Cerebral infarction
IschemicStroke_MGH	716051003	SNOMED_ConceptID	CVA (cerebrovascular accident) during surgery
IschemicStroke_MGH	723082006	SNOMED_ConceptID	Silent cerebral infarct
IschemicStroke_MGH	724429004	SNOMED_ConceptID	Stroke co-occurrent with migraine
IschemicStroke_MGH	724787004	SNOMED_ConceptID	Epilepsy due to cerebrovascular accident
IschemicStroke_MGH	725132001	SNOMED_ConceptID	Ischemic stroke without residual deficits
IschemicStroke_MGH	5571000124103	SNOMED_ConceptID	Cerebrovascular accident with intracranial hemorrhage
IschemicStroke_MGH	9901000119100	SNOMED_ConceptID	IschemicStroke
IschemicStroke_MGH	140911000119109	SNOMED_ConceptID	IschemicStroke
IschemicStroke_MGH	140921000119102	SNOMED_ConceptID	IschemicStroke
IschemicStroke_MGH	140921000119102	SNOMED_ConceptID	Ischemic stroke without coma
IschemicStroke_MGH	433891000124100	SNOMED_ConceptID	Cerebral infarction due to cerebral artery occlusion
IschemicStroke_MGH	457551000124104	SNOMED_ConceptID	Acute stroke
IschemicStroke_MGH	1.63718e+16	SNOMED_ConceptID	Cerebellar stroke
IschemicStroke_MGH	1.68911e+16	SNOMED_ConceptID	Cryptogenic stroke
IschemicStroke_MGH	5.959e+17	SNOMED_ConceptID	Cerebrovascular accident of basal ganglia
IschemicStroke_MGH	6.52287e+17	SNOMED_ConceptID	Cerebrovascular accident of brainstem
IschemicStroke_MGH	8.81695e+17	SNOMED_ConceptID	Cerebrovascular accident of medulla oblongata
PAD_MGH	E105	ICD10	Type 1 diabetes mellitus with peripheral circulatory complications
PAD_MGH	E115	ICD10	Type 2 diabetes mellitus with peripheral circulatory complications
PAD_MGH	E145	ICD10	Unspecified diabetes mellitus with peripheral circulatory complications
PAD_MGH	I700	ICD10	Atherosclerosis of aorta
PAD_MGH	I700	ICD10	Atherosclerosis of aorta
PAD_MGH	I7000	ICD10	Atherosclerosis of aorta (without gangrene)
PAD_MGH	I7001	ICD10	Atherosclerosis of aorta (with gangrene)
PAD_MGH	I702	ICD10	Atherosclerosis of arteries of the extremities
PAD_MGH	I702	ICD10	Atherosclerosis of arteries of extremities
PAD_MGH	I7020	ICD10	Atherosclerosis of arteries of extremities (without gangrene)
PAD_MGH	I7021	ICD10	Atherosclerosis of arteries of extremities (with gangrene)
PAD_MGH	I708	ICD10	Atherosclerosis of other arteries
PAD_MGH	I7080	ICD10	Atherosclerosis of other arteries (without gangrene)
PAD_MGH	I709	ICD10	Generalised and unspecified atherosclerosis
PAD_MGH	I7090	ICD10	Generalized and unspecified atherosclerosis (without gangrene)
PAD_MGH	I73	ICD10	Other peripheral vascular diseases
PAD_MGH	I738	ICD10	Other specified peripheral vascular diseases
PAD_MGH	I738	ICD10	Other specified peripheral vascular diseases
PAD_MGH	I739	ICD10	Peripheral vascular disease, unspecified
PAD_MGH	I739	ICD10	Peripheral vascular disease, unspecified
PAD_MGH	I739	ICD10	Peripheral vascular disease
PAD_MGH	I73X	ICD10	Other peripheral vascular diseases
PAD_MGH	I743	ICD10	Embolism and thrombosis of arteries of lower extremities
PAD_MGH	I744	ICD10	Embolism and thrombosis of arteries of extremities, unspecified
PAD_MGH	I744	ICD10	Embolism and thrombosis of arteries of extremities
PAD_MGH	I745	ICD10	Embolism and thrombosis of iliac artery
PAD_MGH	R02	ICD10	Gangrene, not elsewhere classified
PAD_MGH	R02X	ICD10	Gangrene, not elsewhere classified
PAD_MGH	OPCS_L162	OPCS	Bypass of aorta by anastomosis of axillary artery to femoral artery NEC
PAD_MGH	OPCS_L163	OPCS	Bypass of aorta by anastomosis of axillary artery to bilateral femoral arteries
PAD_MGH	OPCS_L21	OPCS	Other bypass of segment of aorta
PAD_MGH	OPCS_L216	OPCS	Bypass of bifurcation of aorta by anastomosis of aorta to iliac artery NEC
PAD_MGH	OPCS_L218	OPCS	Other specified other bypass of segment of aorta
PAD_MGH	OPCS_L219	OPCS	Unspecified other bypass of segment of aorta
PAD_MGH	OPCS_L253	OPCS	Open embolectomy of bifurcation of aorta
PAD_MGH	OPCS_L50	OPCS	Other emergency bypass of iliac artery
PAD_MGH	OPCS_L501	OPCS	Emergency bypass of common iliac artery by anastomosis of aorta to common iliac artery NEC
PAD_MGH	OPCS_L502	OPCS	Emergency bypass of iliac artery by anastomosis of aorta to external iliac artery NEC
PAD_MGH	OPCS_L503	OPCS	Emergency bypass of artery of leg by anastomosis of aorta to common femoral artery NEC
PAD_MGH	OPCS_L504	OPCS	Emergency bypass of artery of leg by anastomosis of aorta to deep femoral artery NEC
PAD_MGH	OPCS_L505	OPCS	Emergency bypass of iliac artery by anastomosis of iliac artery to iliac artery NEC
PAD_MGH	OPCS_L506	OPCS	Emergency bypass of artery of leg by anastomosis of iliac artery to femoral artery NEC
PAD_MGH	OPCS_L508	OPCS	Other specified other emergency bypass of iliac artery
PAD_MGH	OPCS_L509	OPCS	Unspecified other emergency bypass of iliac artery
PAD_MGH	OPCS_L51	OPCS	Other bypass of iliac artery
PAD_MGH	OPCS_L511	OPCS	Bypass of common iliac artery by anastomosis of aorta to common iliac artery NEC
PAD_MGH	OPCS_L512	OPCS	Bypass of iliac artery by anastomosis of aorta to external iliac artery NEC
PAD_MGH	OPCS_L513	OPCS	Bypass of artery of leg by anastomosis of aorta to common femoral artery NEC
PAD_MGH	OPCS_L514	OPCS	Bypass of artery of leg by anastomosis of aorta to deep femoral artery NEC
PAD_MGH	OPCS_L515	OPCS	Bypass of iliac artery by anastomosis of iliac artery to iliac artery NEC
PAD_MGH	OPCS_L516	OPCS	Bypass of artery of leg by anastomosis of iliac artery to femoral artery NEC
PAD_MGH	OPCS_L518	OPCS	Other specified other bypass of iliac artery
PAD_MGH	OPCS_L519	OPCS	Unspecified other bypass of iliac artery
PAD_MGH	OPCS_L52	OPCS	Reconstruction of iliac artery
PAD_MGH	OPCS_L521	OPCS	Endarterectomy of iliac artery and patch repair of iliac artery
PAD_MGH	OPCS_L522	OPCS	Endarterectomy of iliac artery NEC
PAD_MGH	OPCS_L528	OPCS	Other specified reconstruction of iliac artery
PAD_MGH	OPCS_L529	OPCS	Unspecified reconstruction of iliac artery
PAD_MGH	OPCS_L53	OPCS	Other open operations on iliac artery
PAD_MGH	OPCS_L531	OPCS	Repair of iliac artery NEC
PAD_MGH	OPCS_L532	OPCS	Open embolectomy of iliac artery
PAD_MGH	OPCS_L541	OPCS	Percutaneous transluminal angioplasty of iliac artery
PAD_MGH	OPCS_L542	OPCS	Percutaneous transluminal embolectomy of iliac artery
PAD_MGH	OPCS_L544	OPCS	Percutaneous transluminal insertion of stent into iliac artery
PAD_MGH	OPCS_L548	OPCS	Other specified transluminal operations on iliac artery
PAD_MGH	OPCS_L549	OPCS	Unspecified transluminal operations on iliac artery
PAD_MGH	OPCS_L58	OPCS	Other emergency bypass of femoral artery
PAD_MGH	OPCS_L581	OPCS	Emergency bypass of femoral artery by anastomosis of femoral artery to femoral artery NEC
PAD_MGH	OPCS_L582	OPCS	Emergency bypass of femoral artery by anastomosis of femoral artery to popliteal artery using prosthesis NEC
PAD_MGH	OPCS_L583	OPCS	Emergency bypass of femoral artery by anastomosis of femoral artery to popliteal artery using vein graft NEC
PAD_MGH	OPCS_L584	OPCS	Emergency bypass of femoral artery by anastomosis of femoral artery to tibial artery using prosthesis NEC
PAD_MGH	OPCS_L585	OPCS	Emergency bypass of femoral artery by anastomosis of femoral artery to tibial artery using vein graft NEC
PAD_MGH	OPCS_L586	OPCS	Emergency bypass of femoral artery by anastomosis of femoral artery to peroneal artery using prosthesis NEC
PAD_MGH	OPCS_L587	OPCS	Emergency bypass of femoral artery by anastomosis of femoral artery to peroneal artery using vein graft NEC
PAD_MGH	OPCS_L588	OPCS	Other specified other emergency bypass of femoral artery
PAD_MGH	OPCS_L589	OPCS	Unspecified other emergency bypass of femoral artery
PAD_MGH	OPCS_L59	OPCS	Other bypass of femoral artery
PAD_MGH	OPCS_L591	OPCS	Bypass of femoral artery by anastomosis of femoral artery to femoral artery NEC
PAD_MGH	OPCS_L592	OPCS	Bypass of femoral artery by anastomosis of femoral artery to popliteal artery using prosthesis NEC
PAD_MGH	OPCS_L593	OPCS	Bypass of femoral artery by anastomosis of femoral artery to popliteal artery using vein graft NEC
PAD_MGH	OPCS_L594	OPCS	Bypass of femoral artery by anastomosis of femoral artery to tibial artery using prosthesis NEC
PAD_MGH	OPCS_L595	OPCS	Bypass of femoral artery by anastomosis of femoral artery to tibial artery using vein graft NEC
PAD_MGH	OPCS_L596	OPCS	Bypass of femoral artery by anastomosis of femoral artery to peroneal artery using prosthesis NEC
PAD_MGH	OPCS_L597	OPCS	Bypass of femoral artery by anastomosis of femoral artery to peroneal artery using vein graft NEC
PAD_MGH	OPCS_L598	OPCS	Other specified other bypass of femoral artery
PAD_MGH	OPCS_L599	OPCS	Unspecified other bypass of femoral artery
PAD_MGH	OPCS_L60	OPCS	Reconstruction of femoral artery
PAD_MGH	OPCS_L601	OPCS	Endarterectomy of femoral artery and patch repair of femoral artery
PAD_MGH	OPCS_L602	OPCS	Endarterectomy of femoral artery NEC
PAD_MGH	OPCS_L603	OPCS	Profundoplasty of femoral artery and patch repair of deep femoral artery
PAD_MGH	OPCS_L604	OPCS	Profundoplasty of femoral artery NEC
PAD_MGH	OPCS_L608	OPCS	Other specified reconstruction of femoral artery
PAD_MGH	OPCS_L609	OPCS	Unspecified reconstruction of femoral artery
PAD_MGH	OPCS_L62	OPCS	Other open operations on femoral artery
PAD_MGH	OPCS_L621	OPCS	Repair of femoral artery NEC
PAD_MGH	OPCS_L622	OPCS	Open embolectomy of femoral artery
PAD_MGH	OPCS_L628	OPCS	Other specified other open operations on femoral artery
PAD_MGH	OPCS_L629	OPCS	Unspecified other open operations on femoral artery
PAD_MGH	OPCS_L631	OPCS	Percutaneous transluminal angioplasty of femoral artery
PAD_MGH	OPCS_L632	OPCS	Percutaneous transluminal embolectomy of femoral artery
PAD_MGH	OPCS_L633	OPCS	Percutaneous transluminal embolisation of femoral artery
PAD_MGH	OPCS_L635	OPCS	Percutaneous transluminal insertion of stent into femoral artery
PAD_MGH	OPCS_L639	OPCS	Unspecified transluminal operations on femoral artery
PAD_MGH	OPCS_L65	OPCS	Revision of reconstruction of artery
PAD_MGH	OPCS_L651	OPCS	Revision of reconstruction involving aorta
PAD_MGH	OPCS_L652	OPCS	Revision of reconstruction involving iliac artery
PAD_MGH	OPCS_L653	OPCS	Revision of reconstruction involving femoral artery
PAD_MGH	OPCS_L658	OPCS	Other specified revision of reconstruction of artery
PAD_MGH	OPCS_L667	OPCS	Percutaneous transluminal placement of peripheral stent in artery
PAD_MGH	OPCS_X093	OPCS	Amputation of leg above knee
PAD_MGH	OPCS_X094	OPCS	Amputation of leg through knee
PAD_MGH	OPCS_X095	OPCS	Amputation of leg below knee
PAD_MGH	4249000	SNOMED_ConceptID	Poor peripheral circulation
PAD_MGH	10596002	SNOMED_ConceptID	Peripheral vascular complication
PAD_MGH	11263005	SNOMED_ConceptID	Vascular disease of the skin
PAD_MGH	11975007	SNOMED_ConceptID	Paroxysmal vascular dilatation
PAD_MGH	16589005	SNOMED_ConceptID	Femoral endarterectomy
PAD_MGH	16934004	SNOMED_ConceptID	Renal vascular disorder
PAD_MGH	25003006	SNOMED_ConceptID	Peripheral vascular disease, unspecified
PAD_MGH	33005006	SNOMED_ConceptID	Peripheral vascular disease, unspecified
PAD_MGH	33591000	SNOMED_ConceptID	Thrombosis of arteries of the extremities
PAD_MGH	44662004	SNOMED_ConceptID	Femoral-femoral artery vascular bypass
PAD_MGH	49176002	SNOMED_ConceptID	Atherosclerosis of arteries of the extremities
PAD_MGH	50807007	SNOMED_ConceptID	Bypass of femoral artery by anastomosis of femoral artery to popliteal artery using vein graft
PAD_MGH	50808002	SNOMED_ConceptID	Atheroma of artery
PAD_MGH	51018000	SNOMED_ConceptID	Emerg bypass iliac art by iliac/femoral art anastomosis NEC
PAD_MGH	51018000	SNOMED_ConceptID	Bypass of iliac artery by anastomosis of iliac artery to femoral artery
PAD_MGH	52156004	SNOMED_ConceptID	Femoral artery thrombosis
PAD_MGH	54538006	SNOMED_ConceptID	Peripheral vascular disease, unspecified
PAD_MGH	57105000	SNOMED_ConceptID	Peripheral vascular disease, unspecified
PAD_MGH	63491006	SNOMED_ConceptID	Atherosclerosis of arteries of the extremities
PAD_MGH	72092001	SNOMED_ConceptID	Arteriosclerotic vascular disease
PAD_MGH	74725000	SNOMED_ConceptID	Peripheral vascular disease, unspecified
PAD_MGH	77788005	SNOMED_ConceptID	Peripheral vascular disease, unspecified
PAD_MGH	79256006	SNOMED_ConceptID	Peripheral vascular disease, unspecified
PAD_MGH	80383008	SNOMED_ConceptID	Embolism of iliac artery
PAD_MGH	80466000	SNOMED_ConceptID	Gas gangrene
PAD_MGH	81817003	SNOMED_ConceptID	Atherosclerosis of aorta
PAD_MGH	82453008	SNOMED_ConceptID	Thrombosis of iliac artery
PAD_MGH	87239004	SNOMED_ConceptID	Popliteal artery thrombosis
PAD_MGH	90958004	SNOMED_ConceptID	Thrombosis of arteries of lower extremity
PAD_MGH	112828007	SNOMED_ConceptID	Emerg bypass femoral art by fem/pop art anast c prosth NEC
PAD_MGH	112828007	SNOMED_ConceptID	Emerg bypass femoral art by fem/pop a anast c vein graft NEC
PAD_MGH	112828007	SNOMED_ConceptID	Bypass popliteal artery by pop/fem artery anastomosis NEC
PAD_MGH	116360008	SNOMED_ConceptID	Emerg bypass comm iliac art by aorta/com iliac art anast NEC
PAD_MGH	116360008	SNOMED_ConceptID	Emerg bypass leg artery by aorta/com fem art anastomosis NEC
PAD_MGH	116360008	SNOMED_ConceptID	Bypass common iliac artery by aorta/com iliac art anast NEC
PAD_MGH	116360008	SNOMED_ConceptID	Bypass leg artery by aorta/com femoral art anastomosis NEC
PAD_MGH	116360008	SNOMED_ConceptID	Other specified other bypass of iliac artery
PAD_MGH	116360008	SNOMED_ConceptID	Other bypass of iliac artery NOS
PAD_MGH	116360008	SNOMED_ConceptID	Other emerg bypass femoral or popliteal art by anastomosis
PAD_MGH	116360008	SNOMED_ConceptID	Other emergency bypass of deep femoral artery
PAD_MGH	116360008	SNOMED_ConceptID	Other emergency bypass of popliteal artery
PAD_MGH	116360008	SNOMED_ConceptID	Other emergency bypass of superficial femoral artery
PAD_MGH	116360008	SNOMED_ConceptID	Emerg bypass femoral artery by fem/fem art anastomosis NEC
PAD_MGH	116360008	SNOMED_ConceptID	Emerg bypass popliteal artery by pop/fem art anastomosis NEC
PAD_MGH	116360008	SNOMED_ConceptID	Other emergency bypass of femoral or popliteal artery NOS
PAD_MGH	118805000	SNOMED_ConceptID	Other open operations on femoral artery or popliteal artery
PAD_MGH	118805000	SNOMED_ConceptID	Other open operations on common femoral artery
PAD_MGH	118805000	SNOMED_ConceptID	Other open operations on popliteal artery
PAD_MGH	118805000	SNOMED_ConceptID	Other open operations on superficial femoral artery
PAD_MGH	118805000	SNOMED_ConceptID	Other open operation on femoral or popliteal artery OS
PAD_MGH	127014009	SNOMED_ConceptID	Diabetic peripheral angiopathy
PAD_MGH	127014009	SNOMED_ConceptID	Other specified peripheral vascular disease
PAD_MGH	128072003	SNOMED_ConceptID	Peripheral vascular disease, unspecified
PAD_MGH	129573006	SNOMED_ConceptID	Atherosclerotic occlusive disease
PAD_MGH	175276005	SNOMED_ConceptID	Emergency bypass of aorta by anastomosis of axillary artery to femoral artery
PAD_MGH	175279003	SNOMED_ConceptID	Axillo-unifemoral PTFE bypass graft
PAD_MGH	175290008	SNOMED_ConceptID	Emergency bypass of bifurcation of aorta by anastomosis of aorta to femoral artery
PAD_MGH	175348000	SNOMED_ConceptID	Open embolectomy of bifurcation of aorta
PAD_MGH	175594003	SNOMED_ConceptID	Ilio-femoral prosthetic cross over graft
PAD_MGH	175612005	SNOMED_ConceptID	Percutaneous transluminal angioplasty of iliac artery
PAD_MGH	175613000	SNOMED_ConceptID	Percutaneous transluminal embolectomy of iliac artery
PAD_MGH	175615007	SNOMED_ConceptID	Insertion of iliac artery stent
PAD_MGH	175685004	SNOMED_ConceptID	Femoro-femoral prosthetic cross over graft
PAD_MGH	175685004	SNOMED_ConceptID	Femorofemoral prosthetic crossover graft
PAD_MGH	175689005	SNOMED_ConceptID	Endarterectomy of femoral artery and patch repair of femoral artery
PAD_MGH	175690001	SNOMED_ConceptID	Endarterectomy of popliteal artery and patch repair of popliteal artery
PAD_MGH	175693004	SNOMED_ConceptID	Profundoplasty of femoral artery and patch repair of deep femoral artery
PAD_MGH	175694005	SNOMED_ConceptID	Profundoplasty of popliteal artery and patch repair of popliteal artery
PAD_MGH	175697003	SNOMED_ConceptID	Reconstruction of femoral artery with vein graft
PAD_MGH	175698008	SNOMED_ConceptID	Reconstruction of popliteal artery with vein graft
PAD_MGH	175704008	SNOMED_ConceptID	Open embolectomy of femoral artery
PAD_MGH	175704008	SNOMED_ConceptID	Open thrombectomy of femoral artery
PAD_MGH	175704008	SNOMED_ConceptID	Open femoral embolectomy
PAD_MGH	175705009	SNOMED_ConceptID	Open embolectomy popliteal artery
PAD_MGH	175705009	SNOMED_ConceptID	Open thrombectomy of popliteal artery
PAD_MGH	175710008	SNOMED_ConceptID	Repair of femoral artery with temporary silastic shunt
PAD_MGH	175711007	SNOMED_ConceptID	Repair of popliteal artery with temporary silastic shunt
PAD_MGH	175715003	SNOMED_ConceptID	Percutaneous transluminal angioplasty of femoral artery
PAD_MGH	175716002	SNOMED_ConceptID	Percutaneous angioplasty of popliteal artery
PAD_MGH	175717006	SNOMED_ConceptID	Percutaneous transluminal embolectomy of femoral artery
PAD_MGH	175718001	SNOMED_ConceptID	Percutaneous transluminal embolectomy of popliteal artery
PAD_MGH	175719009	SNOMED_ConceptID	Percutaneous transluminal embolisation of femoral artery
PAD_MGH	175720003	SNOMED_ConceptID	Percutaneous transluminal embolisation of popliteal artery
PAD_MGH	175729002	SNOMED_ConceptID	Revision of reconstruction of artery
PAD_MGH	175730007	SNOMED_ConceptID	Revision of reconstruction involving aorta
PAD_MGH	175731006	SNOMED_ConceptID	Revision of reconstruction involving iliac artery
PAD_MGH	175732004	SNOMED_ConceptID	Revision of reconstruction involving femoral artery
PAD_MGH	175733009	SNOMED_ConceptID	Revision of reconstruction of popliteal artery
PAD_MGH	186422008	SNOMED_ConceptID	Gas gangrene of lower leg
PAD_MGH	186423003	SNOMED_ConceptID	Gas gangrene-foot
PAD_MGH	186423003	SNOMED_ConceptID	Gas gangrene of foot
PAD_MGH	195254008	SNOMED_ConceptID	Extremity artery atheroma
PAD_MGH	195254008	SNOMED_ConceptID	Extremity artery atheroma NOS
PAD_MGH	195299000	SNOMED_ConceptID	Presenile gangrene
PAD_MGH	195301007	SNOMED_ConceptID	Peripheral gangrene
PAD_MGH	195302000	SNOMED_ConceptID	Gangrene of toe
PAD_MGH	195302000	SNOMED_ConceptID	[D]Gangrene of toe in diabetic
PAD_MGH	195303005	SNOMED_ConceptID	Gangrene of foot
PAD_MGH	195303005	SNOMED_ConceptID	[D]Widespread diabetic foot gangrene
PAD_MGH	195313002	SNOMED_ConceptID	Peripheral artery spasm
PAD_MGH	195318006	SNOMED_ConceptID	Embolism and thrombosis of a leg artery NOS
PAD_MGH	195318006	SNOMED_ConceptID	Peripheral arterial embolism and thrombosis NOS
PAD_MGH	195323006	SNOMED_ConceptID	Embolism and thrombosis of the femoral artery
PAD_MGH	195324000	SNOMED_ConceptID	Embolism and thrombosis of the popliteal artery
PAD_MGH	195325004	SNOMED_ConceptID	Embolism and thrombosis of the anterior tibial artery
PAD_MGH	195326003	SNOMED_ConceptID	Embolism and thrombosis of the dorsalis pedis artery
PAD_MGH	195327007	SNOMED_ConceptID	Embolism and thrombosis of the posterior tibial artery
PAD_MGH	195335005	SNOMED_ConceptID	Embolism and/or thrombosis of the common iliac artery
PAD_MGH	201250006	SNOMED_ConceptID	Ischaemic ulcer diabetic foot
PAD_MGH	213217008	SNOMED_ConceptID	Peripheral vascular complications of care
PAD_MGH	233304004	SNOMED_ConceptID	Endarterectomy of common iliac artery
PAD_MGH	233310004	SNOMED_ConceptID	Endarterectomy of popliteal artery
PAD_MGH	233345007	SNOMED_ConceptID	Reconstruction of common iliac artery
PAD_MGH	233373009	SNOMED_ConceptID	Other bypass of bifurcation of aorta
PAD_MGH	233373009	SNOMED_ConceptID	Aortic bifurcation bypass graft
PAD_MGH	233373009	SNOMED_ConceptID	Other specified other bypass of bifurcation of aorta
PAD_MGH	233373009	SNOMED_ConceptID	Other bypass of bifurcation of aorta NOS
PAD_MGH	233379008	SNOMED_ConceptID	Bypass aorta by anastomosis axillary to femoral artery NEC
PAD_MGH	233380006	SNOMED_ConceptID	Emerg bypass iliac artery by femoral/femoral art anast NEC
PAD_MGH	233380006	SNOMED_ConceptID	Bypass iliac artery by femoral/femoral art anastomosis NEC
PAD_MGH	233383008	SNOMED_ConceptID	Emerg bypass femoral art by fem/tib art anast c prosth NEC
PAD_MGH	233383008	SNOMED_ConceptID	Emerg bypass femoral art by fem/tib a anast c vein graft NEC
PAD_MGH	233383008	SNOMED_ConceptID	Bypass femoral artery by fem/tib art anast c prosthesis NEC
PAD_MGH	233383008	SNOMED_ConceptID	Bypass femoral artery by fem/peron a anast c prosthesis NEC
PAD_MGH	233384002	SNOMED_ConceptID	Emerg bypass popliteal art by pop/pop art anast c prosth NEC
PAD_MGH	233384002	SNOMED_ConceptID	Emerg bypass pop art by pop/pop art anast c vein graft NEC
PAD_MGH	233384002	SNOMED_ConceptID	Emerg bypass pop art by pop/tib art anast c vein graft NEC
PAD_MGH	233384002	SNOMED_ConceptID	Emerg bypass pop art by pop/peron art anast c vein graft NEC
PAD_MGH	233384002	SNOMED_ConceptID	Popliteal-distal bypass
PAD_MGH	233384002	SNOMED_ConceptID	Bypass popliteal artery by pop/pop a anast c prosthesis NEC
PAD_MGH	233384002	SNOMED_ConceptID	Bypass popliteal artery by pop/pop a anast c vein graft NEC
PAD_MGH	233384002	SNOMED_ConceptID	Bypass popliteal artery by pop/tib a anast c prosthesis NEC
PAD_MGH	233384002	SNOMED_ConceptID	Bypass popliteal artery by pop/tib a anast c vein graft NEC
PAD_MGH	233384002	SNOMED_ConceptID	Bypass popliteal art by pop/peron art anast c vein graft NEC
PAD_MGH	233955003	SNOMED_ConceptID	Abdominal aortic atherosclerosis
PAD_MGH	233956002	SNOMED_ConceptID	Aortoiliac disease
PAD_MGH	233956002	SNOMED_ConceptID	Aortoiliac atherosclerosis
PAD_MGH	233958001	SNOMED_ConceptID	Peripheral ischaemic vascular disease
PAD_MGH	233958001	SNOMED_ConceptID	Peripheral ischaemia
PAD_MGH	233961000	SNOMED_ConceptID	Ischaemic leg
PAD_MGH	233972005	SNOMED_ConceptID	Aortoiliac obstruction
PAD_MGH	233973000	SNOMED_ConceptID	Femoral artery embolus
PAD_MGH	234026004	SNOMED_ConceptID	Peripheral vascular disease, unspecified
PAD_MGH	234033004	SNOMED_ConceptID	Peripheral vascular disease, unspecified
PAD_MGH	234034005	SNOMED_ConceptID	Peripheral vascular disease, unspecified
PAD_MGH	234158006	SNOMED_ConceptID	Peripheral vascular disease, unspecified
PAD_MGH	238792006	SNOMED_ConceptID	Mixed venous and arterial leg ulcer
PAD_MGH	238793001	SNOMED_ConceptID	Ischaemic leg ulcer
PAD_MGH	238793001	SNOMED_ConceptID	Arterial leg ulcer
PAD_MGH	240108006	SNOMED_ConceptID	Gas gangrene of limb
PAD_MGH	265495003	SNOMED_ConceptID	Bypass of bifurcation of aorta by anastomosis of aorta to iliac artery
PAD_MGH	265495003	SNOMED_ConceptID	Aorto biiliac graft
PAD_MGH	265511008	SNOMED_ConceptID	Other open operations on iliac artery
PAD_MGH	265511008	SNOMED_ConceptID	Other open operations on common iliac artery
PAD_MGH	265516003	SNOMED_ConceptID	Reconstruction of iliac artery
PAD_MGH	265516003	SNOMED_ConceptID	Other specified reconstruction of iliac artery
PAD_MGH	265516003	SNOMED_ConceptID	Reconstruction of iliac artery NOS
PAD_MGH	265517007	SNOMED_ConceptID	Endarterectomy of iliac artery and patch repair of iliac artery
PAD_MGH	265517007	SNOMED_ConceptID	Iliac endarterectomy and patch
PAD_MGH	265521000	SNOMED_ConceptID	Open embolectomy of iliac artery
PAD_MGH	265522007	SNOMED_ConceptID	Other specified transluminal operation on iliac artery
PAD_MGH	265522007	SNOMED_ConceptID	Transluminal operation on iliac artery NOS
PAD_MGH	265528006	SNOMED_ConceptID	Reconstruction of femoral artery or popliteal artery
PAD_MGH	265528006	SNOMED_ConceptID	Reconstruction of femoral or popliteal artery OS
PAD_MGH	265528006	SNOMED_ConceptID	Reconstruction of femoral or popliteal artery NOS
PAD_MGH	265528006	SNOMED_ConceptID	Repair of femoral artery NEC
PAD_MGH	266262004	SNOMED_ConceptID	Embolism and thrombosis of the iliac artery unspecified
PAD_MGH	275038008	SNOMED_ConceptID	Dacron aortofemoral Y graft
PAD_MGH	275039000	SNOMED_ConceptID	Dacron aortoiliac Y graft
PAD_MGH	275040003	SNOMED_ConceptID	Emergency femoro-femoral prosthetic cross over graft
PAD_MGH	275041004	SNOMED_ConceptID	Endarterectomy and patch repair of common iliac artery
PAD_MGH	275051003	SNOMED_ConceptID	Reconstruction of popliteal artery
PAD_MGH	275053000	SNOMED_ConceptID	Reconstruction of common femoral artery
PAD_MGH	275054006	SNOMED_ConceptID	Reconstruction of femoral artery
PAD_MGH	275145005	SNOMED_ConceptID	Reconstruction of superficial femoral artery
PAD_MGH	275254000	SNOMED_ConceptID	Open embolectomy of common iliac artery
PAD_MGH	286959000	SNOMED_ConceptID	Peripheral arterial embolism
PAD_MGH	297141005	SNOMED_ConceptID	Popliteal artery embolus
PAD_MGH	297149007	SNOMED_ConceptID	Common femoral artery thrombosis
PAD_MGH	297150007	SNOMED_ConceptID	Common iliac artery thrombosis
PAD_MGH	297151006	SNOMED_ConceptID	External iliac artery thrombosis
PAD_MGH	297152004	SNOMED_ConceptID	Internal iliac artery thrombosis
PAD_MGH	297153009	SNOMED_ConceptID	Profunda femoris artery thrombosis
PAD_MGH	297155002	SNOMED_ConceptID	Superficial femoral artery thrombosis
PAD_MGH	300920004	SNOMED_ConceptID	Carotid atherosclerosis
PAD_MGH	300921000	SNOMED_ConceptID	Subclavian artery stenosis
PAD_MGH	301755001	SNOMED_ConceptID	Ischaemic foot
PAD_MGH	302300004	SNOMED_ConceptID	Femoral popliteal occlusion
PAD_MGH	307408003	SNOMED_ConceptID	Ischaemic toe
PAD_MGH	307800001	SNOMED_ConceptID	Endarterectomy of iliac artery
PAD_MGH	308071004	SNOMED_ConceptID	H/O: Peripheral vascular disease procedure
PAD_MGH	309449009	SNOMED_ConceptID	Percutaneous transluminal thrombolysis of femoral graft using streptokinase
PAD_MGH	312226000	SNOMED_ConceptID	Open insertion of iliac artery stent
PAD_MGH	312227009	SNOMED_ConceptID	Percutaneous transluminal insertion of iliac artery stent
PAD_MGH	312378004	SNOMED_ConceptID	Lower limb arterial embolus
PAD_MGH	312688006	SNOMED_ConceptID	Bypass of femoral artery by anastomosis of femoral artery to popliteal artery using prosthesis
PAD_MGH	312825008	SNOMED_ConceptID	Common iliac artery occlusion
PAD_MGH	312826009	SNOMED_ConceptID	External iliac artery occlusion
PAD_MGH	312827000	SNOMED_ConceptID	Superficial femoral artery occlusion
PAD_MGH	312828005	SNOMED_ConceptID	Common femoral artery occlusion
PAD_MGH	314187004	SNOMED_ConceptID	Iliac artery occlusion
PAD_MGH	314188009	SNOMED_ConceptID	Femoral artery occlusion
PAD_MGH	314189001	SNOMED_ConceptID	Popliteal artery occlusion
PAD_MGH	314902007	SNOMED_ConceptID	Non-insulin-dependent diabetes mellitus with peripheral angiopathy
PAD_MGH	314902007	SNOMED_ConceptID	Type II diabetes mellitus with peripheral angiopathy
PAD_MGH	314902007	SNOMED_ConceptID	Type 2 diabetes mellitus with peripheral angiopathy
PAD_MGH	314902007	SNOMED_ConceptID	Other specified peripheral vascular disease
PAD_MGH	361132001	SNOMED_ConceptID	Senile arteriosclerosis
PAD_MGH	363261001	SNOMED_ConceptID	Peripheral vascular complication of procedure
PAD_MGH	363287001	SNOMED_ConceptID	Renal failure associated with renal vascular disease
PAD_MGH	363340006	SNOMED_ConceptID	Vascular disorder of extremity
PAD_MGH	371038000	SNOMED_ConceptID	Terminal aortic occlusion
PAD_MGH	373408007	SNOMED_ConceptID	Vascular disorder of lower extremity
PAD_MGH	388997005	SNOMED_ConceptID	Axillofemoral bypass graft
PAD_MGH	399957001	SNOMED_ConceptID	Other specified peripheral vascular disease
PAD_MGH	400047006	SNOMED_ConceptID	Other peripheral vascular disease
PAD_MGH	400047006	SNOMED_ConceptID	Other specified peripheral vascular disease
PAD_MGH	400047006	SNOMED_ConceptID	Peripheral angiopathic disease EC NOS
PAD_MGH	400047006	SNOMED_ConceptID	Other specified peripheral vascular disease NOS
PAD_MGH	400047006	SNOMED_ConceptID	Peripheral vascular disease
PAD_MGH	400047006	SNOMED_ConceptID	Peripheral vascular disease NOS
PAD_MGH	400047006	SNOMED_ConceptID	[X]Other specified peripheral vascular diseases
PAD_MGH	400047006	SNOMED_ConceptID	Peripheral vascular disease, unspecified
PAD_MGH	402676001	SNOMED_ConceptID	Peripheral vascular disease, unspecified
PAD_MGH	403189002	SNOMED_ConceptID	Peripheral vascular disease, unspecified
PAD_MGH	403748005	SNOMED_ConceptID	Peripheral vascular disease, unspecified
PAD_MGH	405375003	SNOMED_ConceptID	Repair of popliteal artery
PAD_MGH	405376002	SNOMED_ConceptID	Profundoplasty of femoral artery NEC
PAD_MGH	405376002	SNOMED_ConceptID	Profundoplasty of popliteal artery NEC
PAD_MGH	405463009	SNOMED_ConceptID	Other emergency bypass of femoral artery
PAD_MGH	405463009	SNOMED_ConceptID	Other bypass of common femoral artery
PAD_MGH	405463009	SNOMED_ConceptID	Femoral artery bypass
PAD_MGH	405463009	SNOMED_ConceptID	Other bypass of superficial femoral artery
PAD_MGH	405469008	SNOMED_ConceptID	Arterial bypass of lower limb artery
PAD_MGH	405469008	SNOMED_ConceptID	Other bypass of femoral artery or popliteal artery OS
PAD_MGH	405469008	SNOMED_ConceptID	Other bypass of femoral artery or popliteal artery NOS
PAD_MGH	405477007	SNOMED_ConceptID	Iliac artery bypass
PAD_MGH	405482000	SNOMED_ConceptID	Bypass leg artery by aorta/deep femoral art anastomosis NEC
PAD_MGH	405516005	SNOMED_ConceptID	Other emergency bypass of femoral artery or popliteal artery
PAD_MGH	405516005	SNOMED_ConceptID	Other emergency bypass of femoral or popliteal artery OS
PAD_MGH	405516005	SNOMED_ConceptID	Other bypass of femoral or popliteal artery by anastomosis
PAD_MGH	405557003	SNOMED_ConceptID	Occlusion of lower limb artery
PAD_MGH	420825003	SNOMED_ConceptID	Type 1 diabetes mellitus with gangrene
PAD_MGH	420825003	SNOMED_ConceptID	Type I diabetes mellitus with gangrene
PAD_MGH	421365002	SNOMED_ConceptID	Diabetes mellitus, juvenile +peripheral circulatory disorder
PAD_MGH	421631007	SNOMED_ConceptID	Diabetes mellitus, adult with gangrene
PAD_MGH	421631007	SNOMED_ConceptID	Gangrene associated with type 2 diabetes mellitus
PAD_MGH	421631007	SNOMED_ConceptID	Type II diabetes mellitus with gangrene
PAD_MGH	421631007	SNOMED_ConceptID	Type 2 diabetes mellitus with gangrene
PAD_MGH	421895002	SNOMED_ConceptID	Peripheral vascular disorder due to diabetes mellitus
PAD_MGH	421895002	SNOMED_ConceptID	IDDM with peripheral circulatory disorder
PAD_MGH	421895002	SNOMED_ConceptID	Diabetes mellitus NOS with peripheral circulatory disorder
PAD_MGH	421895002	SNOMED_ConceptID	Insulin dependent diab mell with peripheral angiopathy
PAD_MGH	422166005	SNOMED_ConceptID	Diabetes mellitus, adult, + peripheral circulatory disorder
PAD_MGH	422166005	SNOMED_ConceptID	Peripheral circulatory disorder associated with type 2 diabetes mellitus
PAD_MGH	422275004	SNOMED_ConceptID	Diabetes mellitus with gangrene
PAD_MGH	422275004	SNOMED_ConceptID	Diabetes with gangrene
PAD_MGH	422275004	SNOMED_ConceptID	Insulin dependent diabetes mellitus with gangrene
PAD_MGH	426093007	SNOMED_ConceptID	Percutaneous transluminal insertion of stent into femoral artery
PAD_MGH	426907004	SNOMED_ConceptID	Peripheral vascular disease, unspecified
PAD_MGH	428171009	SNOMED_ConceptID	Atherosclerosis of arteries of the extremities
PAD_MGH	429040005	SNOMED_ConceptID	Atherosclerosis of arteries of the extremities
PAD_MGH	440441004	SNOMED_ConceptID	Vascular insufficiency of limb
PAD_MGH	441574008	SNOMED_ConceptID	Atherosclerosis of artery
PAD_MGH	444744001	SNOMED_ConceptID	Peripheral vascular disease, unspecified
PAD_MGH	448171003	SNOMED_ConceptID	Bypass of bifurcation of aorta by anastomosis of aorta to femoral artery
PAD_MGH	448323005	SNOMED_ConceptID	Bypass of femoral artery by anastomosis of femoral artery to peroneal artery using vein graft
PAD_MGH	448529008	SNOMED_ConceptID	Bypass of femoral artery by anastomosis of femoral artery to tibial artery using vein graft
PAD_MGH	449873008	SNOMED_ConceptID	Atherosclerotic plaque disruption with thrombosis of artery
PAD_MGH	450703003	SNOMED_ConceptID	Repair of iliac artery
PAD_MGH	450704009	SNOMED_ConceptID	Repair of common iliac artery
PAD_MGH	698816006	SNOMED_ConceptID	Chronic occlusion of artery of extremity
PAD_MGH	699951008	SNOMED_ConceptID	Gas gangrene of lower limb
PAD_MGH	699952001	SNOMED_ConceptID	Gas gangrene of upper limb
PAD_MGH	703183007	SNOMED_ConceptID	Asymptomatic occlusion of artery
PAD_MGH	703198009	SNOMED_ConceptID	Peripheral vascular disease, unspecified
PAD_MGH	723868007	SNOMED_ConceptID	Acute occlusion of artery
PAD_MGH	723870003	SNOMED_ConceptID	Acute occlusion of artery of lower limb co-occurrent and due to thromboembolus
PAD_MGH	723872006	SNOMED_ConceptID	Acute occlusion of artery of lower limb due to thrombosis
PAD_MGH	734298005	SNOMED_ConceptID	Embolism and/or thrombosis of the internal iliac artery
PAD_MGH	734298005	SNOMED_ConceptID	Thromboembolus of internal iliac artery
PAD_MGH	734299002	SNOMED_ConceptID	Embolism and/or thrombosis of the external iliac artery
PAD_MGH	734299002	SNOMED_ConceptID	Thromboembolus of external iliac artery
PAD_MGH	735574006	SNOMED_ConceptID	Acute occlusion of artery of lower limb
PAD_MGH	840580004	SNOMED_ConceptID	Peripheral arterial disease
PAD_MGH	1010730002	SNOMED_ConceptID	Thromboembolus of artery of lower limb
PAD_MGH	31211000119101	SNOMED_ConceptID	Type 1 diabetes mellitus with peripheral angiopathy
PAD_MGH	34881000119105	SNOMED_ConceptID	Peripheral vascular disease associated with another disorder
PAD_MGH	102631000119103	SNOMED_ConceptID	Gangrene due to peripheral vascular disease
PAD_MGH	135531000119100	SNOMED_ConceptID	Posterior tibial artery insufficiency
PAD_MGH	153911000119104	SNOMED_ConceptID	Peripheral arterial insufficiency
PAD_MGH	284871000119105	SNOMED_ConceptID	Atherosclerosis of left carotid artery
PAD_MGH	284881000119108	SNOMED_ConceptID	Atherosclerosis of right carotid artery
PAD_MGH	431391000124106	SNOMED_ConceptID	Arteriosclerosis of aorta
PAD_MGH	431401000124108	SNOMED_ConceptID	Arteriosclerosis of abdominal aorta
PAD_MGH	431411000124106	SNOMED_ConceptID	Arteriosclerosis of thoracic aorta
PAD_MGH	431421000124103	SNOMED_ConceptID	Arteriosclerosis of carotid artery
PAD_MGH	449821000124101	SNOMED_ConceptID	Peripheral vascular disease of foot with loss of protective sensation and deformity
PAD_MGH	449831000124103	SNOMED_ConceptID	Peripheral vascular disease of foot with loss of protective sensation
PAD_MGH	461441000124103	SNOMED_ConceptID	Aortic arch atherosclerosis
PAD_MGH	863401000000101	SNOMED_ConceptID	H/O: arterial lower limb ulcer
PAD_MGH	1.0666e+16	SNOMED_ConceptID	Atherosclerosis of arteries of the extremities
PAD_MGH	1.0666e+16	SNOMED_ConceptID	Ischemic ulcer of lower leg due to atherosclerotic disease
PAD_MGH	1.075e+16	SNOMED_ConceptID	Occlusion of aortoiliac artery
PAD_MGH	1.59673e+16	SNOMED_ConceptID	Bilateral subclavian artery stenosis
PAD_MGH	1.59673e+16	SNOMED_ConceptID	Stenosis of right subclavian artery
PAD_MGH	1.59725e+16	SNOMED_ConceptID	Thrombosis of left iliac artery
PAD_MGH	1.59725e+16	SNOMED_ConceptID	Thrombosis of right iliac artery
PAD_MGH	1.59725e+16	SNOMED_ConceptID	Thrombosis of bilateral iliac arteries
PAD_MGH	1.59726e+16	SNOMED_ConceptID	Embolism of left iliac artery
PAD_MGH	1.59726e+16	SNOMED_ConceptID	Embolism of right iliac artery
PAD_MGH	1.60125e+16	SNOMED_ConceptID	Embolism of artery of left lower limb
PAD_MGH	1.60126e+16	SNOMED_ConceptID	Embolism of artery of right lower limb
PAD_MGH	1.60126e+16	SNOMED_ConceptID	Embolism of left popliteal artery
PAD_MGH	1.60127e+16	SNOMED_ConceptID	Embolism of right popliteal artery
PAD_MGH	1.60128e+16	SNOMED_ConceptID	Thrombosis of artery of bilateral lower limbs
PAD_MGH	1.60128e+16	SNOMED_ConceptID	Thrombosis of artery of right lower extremity
PAD_MGH	1.60128e+16	SNOMED_ConceptID	Thrombosis of artery of left lower extremity
PAD_MGH	1.60129e+16	SNOMED_ConceptID	Thrombosis of bilateral popliteal arteries
PAD_MGH	1.60129e+16	SNOMED_ConceptID	Thrombosis of left popliteal artery
PAD_MGH	1.6013e+16	SNOMED_ConceptID	Thrombosis of right popliteal artery
PAD_MGH	1.6013e+16	SNOMED_ConceptID	Thrombosis of left femoral artery
PAD_MGH	1.6013e+16	SNOMED_ConceptID	Thrombosis of right femoral artery
PAD_MGH	1.60131e+16	SNOMED_ConceptID	Bilateral thrombosis of common femoral arteries
PAD_MGH	1.60131e+16	SNOMED_ConceptID	Thrombosis of right common femoral artery
PAD_MGH	1.60132e+16	SNOMED_ConceptID	Thrombosis of left common femoral artery
PAD_MGH	1.60132e+16	SNOMED_ConceptID	Bilateral thrombosis of femoral arteries
PAD_MGH	1.60147e+16	SNOMED_ConceptID	Occlusion of left femoral artery
PAD_MGH	1.60149e+16	SNOMED_ConceptID	Occlusion of right femoral artery
PAD_MGH	1.60188e+16	SNOMED_ConceptID	Atherosclerosis of bilateral iliac arteries
PAD_MGH	1.60195e+16	SNOMED_ConceptID	Atherosclerosis of left iliac artery
PAD_MGH	1.60195e+16	SNOMED_ConceptID	Atherosclerosis of right iliac artery
PAD_MGH	1.8e+16	SNOMED_ConceptID	Stenosis of left subclavian artery
PRIMED_CAD	I2101	ICD10	ST elevation (STEMI) myocardial infarction involving left main coronary artery
PRIMED_CAD	I2102	ICD10	ST elevation (STEMI) myocardial infarction involving left anterior descending coronary artery
PRIMED_CAD	I2109	ICD10	ST elevation (STEMI) myocardial infarction involving other coronary artery of anterior wall
PRIMED_CAD	I2111	ICD10	ST elevation (STEMI) myocardial infarction involving right coronary artery
PRIMED_CAD	I2119	ICD10	ST elevation (STEMI) myocardial infarction involving other coronary artery of inferior wall
PRIMED_CAD	I2121	ICD10	ST elevation (STEMI) myocardial infarction involving left circumflex coronary artery
PRIMED_CAD	I2129	ICD10	ST elevation (STEMI) myocardial infarction involving other sites
PRIMED_CAD	I210	ICD10	Acute transmural myocardial infarction of anterior wall
PRIMED_CAD	I211	ICD10	Acute transmural myocardial infarction of inferior wall
PRIMED_CAD	I212	ICD10	Acute transmural myocardial infarction of other sites
PRIMED_CAD	I213	ICD10	Acute transmural myocardial infarction of unspecified site
PRIMED_CAD	I214	ICD10	Acute subendocardial myocardial infarction
PRIMED_CAD	I219	ICD10	Acute myocardial infarction, unspecified
PRIMED_CAD	I221	ICD10	Subsequent ST elevation (STEMI) myocardial infarction of inferior wall
PRIMED_CAD	I222	ICD10	Subsequent non-ST elevation (NSTEMI) myocardial infarction
PRIMED_CAD	I220	ICD10	Subsequent myocardial infarction of anterior wall
PRIMED_CAD	I228	ICD10	Subsequent myocardial infarction of other sites
PRIMED_CAD	I229	ICD10	Subsequent myocardial infarction of unspecified site
PRIMED_CAD	I230	ICD10	Hemopericardium as current complication following acute myocardial infarction
PRIMED_CAD	I231	ICD10	Atrial septal defect as current complication following acute myocardial infarction
PRIMED_CAD	I232	ICD10	Ventricular septal defect as current complication following acute myocardial infarction
PRIMED_CAD	I233	ICD10	Rupture of cardiac wall without hemopericardium as current complication following acute myocardial infarction
PRIMED_CAD	I234	ICD10	Rupture of chordae tendinae without hemopericardium as current complication following acute myocardial infarction
PRIMED_CAD	I236	ICD10	Thrombosis of atrium, auricular appendage, and ventricle as current complications following acute myocardial infarction.
PRIMED_CAD	I237	ICD10	Postinfarction angina
PRIMED_CAD	I238	ICD10	Other current complications following acute myocardial infarction
PRIMED_CAD	I235	ICD10	Rupture of papillary muscle as current complication following acute myocardial infarction
PRIMED_CAD	I241	ICD10	Dressler's syndrome (postmyocardial infarction syndrome)
PRIMED_CAD	I248	ICD10	Other forms of acute ischaemic heart disease
PRIMED_CAD	I249	ICD10	Acute ischaemic heart disease, unspecified
PRIMED_CAD	I252	ICD10	Old myocardial infarction
PRIMED_CAD	Z951	ICD10	Presence of coronary artery bypass graft
PRIMED_CAD	Z955	ICD10	Presence of coronary angioplasty implant and graft
PRIMED_CAD	Z9861	ICD10	Coronary angioplasty status
PRIMED_CAD	OPCS_K401	OPCS	Saphenous vein graft replacement of one coronary artery
PRIMED_CAD	OPCS_K402	OPCS	Saphenous vein graft replacement of two coronary arteries
PRIMED_CAD	OPCS_K403	OPCS	Saphenous vein graft replacement of three coronary arteries
PRIMED_CAD	OPCS_K404	OPCS	Saphenous vein graft replacement of four or more coronary arteries
PRIMED_CAD	OPCS_K408	OPCS	Other specified saphenous vein graft replacement of coronary artery
PRIMED_CAD	OPCS_K409	OPCS	Unspecified saphenous vein graft replacement of coronary artery
PRIMED_CAD	OPCS_K411	OPCS	Autograft replacement of one coronary artery NEC
PRIMED_CAD	OPCS_K412	OPCS	Autograft replacement of two coronary arteries NEC
PRIMED_CAD	OPCS_K413	OPCS	Autograft replacement of three coronary arteries NEC
PRIMED_CAD	OPCS_K414	OPCS	Autograft replacement of four or more coronary arteries NEC
PRIMED_CAD	OPCS_K418	OPCS	Other specified other autograft replacement of coronary artery
PRIMED_CAD	OPCS_K419	OPCS	Unspecified other autograft replacement of coronary artery
PRIMED_CAD	OPCS_K421	OPCS	Allograft replacement of one coronary artery
PRIMED_CAD	OPCS_K422	OPCS	Allograft replacement of two coronary arteries
PRIMED_CAD	OPCS_K423	OPCS	Allograft replacement of three coronary arteries
PRIMED_CAD	OPCS_K424	OPCS	Allograft replacement of four or more coronary arteries
PRIMED_CAD	OPCS_K428	OPCS	Other specified allograft replacement of coronary artery
PRIMED_CAD	OPCS_K429	OPCS	Unspecified allograft replacement of coronary artery
PRIMED_CAD	OPCS_K431	OPCS	Prosthetic replacement of one coronary artery
PRIMED_CAD	OPCS_K432	OPCS	Prosthetic replacement of two coronary arteries
PRIMED_CAD	OPCS_K433	OPCS	Prosthetic replacement of three coronary arteries
PRIMED_CAD	OPCS_K434	OPCS	Prosthetic replacement of four or more coronary arteries
PRIMED_CAD	OPCS_K438	OPCS	Other specified prosthetic replacement of coronary artery
PRIMED_CAD	OPCS_K439	OPCS	Unspecified prosthetic replacement of coronary artery
PRIMED_CAD	OPCS_K441	OPCS	Replacement of coronary arteries using multiple methods
PRIMED_CAD	OPCS_K442	OPCS	Revision of replacement of coronary artery
PRIMED_CAD	OPCS_K448	OPCS	Other specified other replacement of coronary artery
PRIMED_CAD	OPCS_K449	OPCS	Unspecified other replacement of coronary artery
PRIMED_CAD	OPCS_K451	OPCS	Double anastomosis of mammary arteries to coronary arteries
PRIMED_CAD	OPCS_K452	OPCS	Double anastomosis of thoracic arteries to coronary arteries NEC
PRIMED_CAD	OPCS_K453	OPCS	Anastomosis of mammary artery to left anterior descending coronary artery
PRIMED_CAD	OPCS_K454	OPCS	Anastomosis of mammary artery to coronary artery NEC
PRIMED_CAD	OPCS_K455	OPCS	Anastomosis of thoracic artery to coronary artery NEC
PRIMED_CAD	OPCS_K456	OPCS	Revision of connection of thoracic artery to coronary artery
PRIMED_CAD	OPCS_K458	OPCS	Other specified connection of thoracic artery to coronary artery
PRIMED_CAD	OPCS_K459	OPCS	Unspecified connection of thoracic artery to coronary artery
PRIMED_CAD	OPCS_K461	OPCS	Double implantation of mammary arteries into heart
PRIMED_CAD	OPCS_K462	OPCS	Double implantation of thoracic arteries into heart NEC
PRIMED_CAD	OPCS_K463	OPCS	Implantation of mammary artery into heart NEC
PRIMED_CAD	OPCS_K464	OPCS	Implantation of thoracic artery into heart NEC
PRIMED_CAD	OPCS_K465	OPCS	Revision of implantation of thoracic artery into heart
PRIMED_CAD	OPCS_K468	OPCS	Other specified other bypass of coronary artery
PRIMED_CAD	OPCS_K469	OPCS	Unspecified other bypass of coronary artery
PRIMED_CAD	OPCS_K471	OPCS	Endarterectomy of coronary artery
PRIMED_CAD	OPCS_K491	OPCS	Percutaneous transluminal balloon angioplasty of one coronary artery
PRIMED_CAD	OPCS_K492	OPCS	Percutaneous transluminal balloon angioplasty of multiple coronary arteries
PRIMED_CAD	OPCS_K493	OPCS	Percutaneous transluminal balloon angioplasty of bypass graft of coronary artery
PRIMED_CAD	OPCS_K494	OPCS	Percutaneous transluminal cutting balloon angioplasty of coronary artery
PRIMED_CAD	OPCS_K498	OPCS	Other specified transluminal balloon angioplasty of coronary artery
PRIMED_CAD	OPCS_K499	OPCS	Unspecified transluminal balloon angioplasty of coronary artery
PRIMED_CAD	OPCS_K501	OPCS	Percutaneous transluminal laser coronary angioplasty
PRIMED_CAD	OPCS_K502	OPCS	Percutaneous transluminal coronary thrombolysis using streptokinase
PRIMED_CAD	OPCS_K504	OPCS	Percutaneous transluminal atherectomy of coronary artery
PRIMED_CAD	OPCS_K751	OPCS	Percutaneous transluminal balloon angioplasty and insertion of 1-2 drug-eluting stents into coronary artery
PRIMED_CAD	OPCS_K752	OPCS	Percutaneous transluminal balloon angioplasty and insertion of 3 or more drug-eluting stents into coronary artery
PRIMED_CAD	OPCS_K753	OPCS	Percutaneous transluminal balloon angioplasty and insertion of 1-2 stents into coronary artery
PRIMED_CAD	OPCS_K754	OPCS	Percutaneous transluminal balloon angioplasty and insertion of 3 or more stents into coronary artery NEC
PRIMED_CAD	OPCS_K758	OPCS	Other specified percutaneous transluminal balloon angioplasty and insertion of stent into coronary artery
PRIMED_CAD	OPCS_K759	OPCS	Unspecified percutaneous transluminal balloon angioplasty and insertion of stent into coronary artery
PRIMED_CAD	282006	SNOMED_ConceptID	Acute myocardial infarction of other lateral wall episode of care unspecified
PRIMED_CAD	1077002	SNOMED_ConceptID	Acute myocardial infarction of other specified sites episode of care unspecified
PRIMED_CAD	1755008	SNOMED_ConceptID	Old myocardial infarction
PRIMED_CAD	3098007	SNOMED_ConceptID	Acute myocardial infarction of other specified sites episode of care unspecified
PRIMED_CAD	3546002	SNOMED_ConceptID	Coronary artery venous graft
PRIMED_CAD	3546002	SNOMED_ConceptID	Saphenous vein graft replacement of coronary artery
PRIMED_CAD	3546002	SNOMED_ConceptID	Saphenous vein graft replacement of coronary artery OS
PRIMED_CAD	10273003	SNOMED_ConceptID	Acute myocardial infarction of other specified sites episode of care unspecified
PRIMED_CAD	11101003	SNOMED_ConceptID	Coronary Angioplasty
PRIMED_CAD	11101003	SNOMED_ConceptID	Percutaneous balloon coronary angioplasty
PRIMED_CAD	11101003	SNOMED_ConceptID	Percutaneous transluminal coronary angioplasty
PRIMED_CAD	11101003	SNOMED_ConceptID	Transluminal balloon angioplasty of coronary artery
PRIMED_CAD	11101003	SNOMED_ConceptID	Transluminal balloon angioplasty of coronary artery NOS
PRIMED_CAD	11101003	SNOMED_ConceptID	Transluminal balloon angioplasty of coronary artery OS
PRIMED_CAD	14201006	SNOMED_ConceptID	Open angioplasty of coronary artery
PRIMED_CAD	15990001	SNOMED_ConceptID	Acute myocardial infarction of other lateral wall episode of care unspecified
PRIMED_CAD	15990001	SNOMED_ConceptID	Acute myocardial infarction of posterolateral wall
PRIMED_CAD	22298006	SNOMED_ConceptID	Heart attack
PRIMED_CAD	22298006	SNOMED_ConceptID	Myocardial infarction
PRIMED_CAD	30277009	SNOMED_ConceptID	Rupture of ventricle due to acute myocardial infarction
PRIMED_CAD	41339005	SNOMED_ConceptID	Coronary angioplasty
PRIMED_CAD	42531007	SNOMED_ConceptID	Other acute and subacute forms of ischaemic heart disease
PRIMED_CAD	46109009	SNOMED_ConceptID	Other acute and subacute forms of ischaemic heart disease
PRIMED_CAD	52035003	SNOMED_ConceptID	Acute myocardial infarction of other anterior wall episode of care unspecified
PRIMED_CAD	54329005	SNOMED_ConceptID	Anterior myocardial infarction NOS
PRIMED_CAD	54329005	SNOMED_ConceptID	Other specified anterior myocardial infarction
PRIMED_CAD	54329005	SNOMED_ConceptID	Acute myocardial infarction of anterior wall
PRIMED_CAD	54329005	SNOMED_ConceptID	Acute myocardial infarction of other anterior wall episode of care unspecified
PRIMED_CAD	56276002	SNOMED_ConceptID	Acute myocardial infarction of other specified sites episode of care unspecified
PRIMED_CAD	57054005	SNOMED_ConceptID	Acute myocardial infarction
PRIMED_CAD	57054005	SNOMED_ConceptID	Acute myocardial infarction NOS
PRIMED_CAD	57054005	SNOMED_ConceptID	MI - acute myocardial infarction
PRIMED_CAD	57054005	SNOMED_ConceptID	Other acute myocardial infarction
PRIMED_CAD	57054005	SNOMED_ConceptID	Acute myocardial infarction of other specified sites episode of care unspecified
PRIMED_CAD	57054005	SNOMED_ConceptID	Acute myocardial infarction of unspecified site episode of care unspecified
PRIMED_CAD	58612006	SNOMED_ConceptID	Acute myocardial infarction of lateral wall
PRIMED_CAD	58612006	SNOMED_ConceptID	Acute myocardial infarction of other lateral wall episode of care unspecified
PRIMED_CAD	59063002	SNOMED_ConceptID	Acute myocardial infarction of other lateral wall episode of care unspecified
PRIMED_CAD	61236006	SNOMED_ConceptID	Aortocoronary artery bypass graft repeated
PRIMED_CAD	62695002	SNOMED_ConceptID	Acute anteroseptal myocardial infarction
PRIMED_CAD	62695002	SNOMED_ConceptID	Acute myocardial infarction of other anterior wall episode of care unspecified
PRIMED_CAD	64627002	SNOMED_ConceptID	Acute myocardial infarction of other lateral wall episode of care unspecified
PRIMED_CAD	65547006	SNOMED_ConceptID	Acute inferolateral infarction
PRIMED_CAD	65547006	SNOMED_ConceptID	Acute myocardial infarction of inferolateral wall
PRIMED_CAD	65547006	SNOMED_ConceptID	Acute myocardial infarction of inferolateral wall episode of care unspecified
PRIMED_CAD	66189004	SNOMED_ConceptID	Postmyocardial infarction syndrome
PRIMED_CAD	68466008	SNOMED_ConceptID	Percut transluminal balloon angioplasty one coronary artery
PRIMED_CAD	68466008	SNOMED_ConceptID	Removal of coronary artery obstruction by percutaneous transluminal balloon, single vessel
PRIMED_CAD	70211005	SNOMED_ConceptID	Acute anterolateral infarction
PRIMED_CAD	70211005	SNOMED_ConceptID	Acute myocardial infarction of anterolateral wall
PRIMED_CAD	70211005	SNOMED_ConceptID	Acute myocardial infarction of anterolateral wall
PRIMED_CAD	70211005	SNOMED_ConceptID	Acute myocardial infarction of anterolateral wall episode of care unspecified
PRIMED_CAD	70422006	SNOMED_ConceptID	Acute subendocardial infarction
PRIMED_CAD	70422006	SNOMED_ConceptID	Subendocardial infarction episode of care unspecified
PRIMED_CAD	71023004	SNOMED_ConceptID	Pericarditis secondary to acute myocardial infarction
PRIMED_CAD	73795002	SNOMED_ConceptID	Inferior myocardial infarction NOS
PRIMED_CAD	73795002	SNOMED_ConceptID	Acute myocardial infarction of inferior wall
PRIMED_CAD	73795002	SNOMED_ConceptID	Acute myocardial infarction of other inferior wall episode of care unspecified
PRIMED_CAD	76593002	SNOMED_ConceptID	Acute myocardial infarction of inferoposterior wall
PRIMED_CAD	76593002	SNOMED_ConceptID	Acute myocardial infarction of inferoposterior wall episode of care unspecified
PRIMED_CAD	79009004	SNOMED_ConceptID	Acute myocardial infarction of other specified sites episode of care unspecified
PRIMED_CAD	79009004	SNOMED_ConceptID	Acute myocardial infarction of septum
PRIMED_CAD	85053006	SNOMED_ConceptID	Percut translum balloon angioplasty mult coronary arteries
PRIMED_CAD	85053006	SNOMED_ConceptID	Percutaneous transluminal coronary angioplasty, multiple vessels
PRIMED_CAD	129574000	SNOMED_ConceptID	Postoperative myocardial infarction
PRIMED_CAD	164868007	SNOMED_ConceptID	Acute myocardial infarction of other anterior wall episode of care unspecified
PRIMED_CAD	164871004	SNOMED_ConceptID	Acute myocardial infarction of other lateral wall episode of care unspecified
PRIMED_CAD	175021005	SNOMED_ConceptID	Allograft bypass of coronary artery
PRIMED_CAD	175029007	SNOMED_ConceptID	Insertn coronary artery stent
PRIMED_CAD	175029007	SNOMED_ConceptID	Prosthetic replacement of coronary artery
PRIMED_CAD	194809007	SNOMED_ConceptID	Acute myocardial infarction of other specified sites episode of care unspecified
PRIMED_CAD	194823009	SNOMED_ConceptID	Other acute and subacute forms of ischaemic heart disease
PRIMED_CAD	194849004	SNOMED_ConceptID	Other acute and subacute forms of ischaemic heart disease
PRIMED_CAD	194856005	SNOMED_ConceptID	Acute myocardial infarction of unspecified site episode of care unspecified
PRIMED_CAD	194856005	SNOMED_ConceptID	Subsequent myocardial infarction
PRIMED_CAD	194857001	SNOMED_ConceptID	Acute myocardial infarction of unspecified site episode of care unspecified
PRIMED_CAD	194858006	SNOMED_ConceptID	Acute myocardial infarction of unspecified site episode of care unspecified
PRIMED_CAD	194858006	SNOMED_ConceptID	Subsequent myocardial infarction of inferior wall
PRIMED_CAD	194862000	SNOMED_ConceptID	Acute myocardial infarction of unspecified site episode of care unspecified
PRIMED_CAD	194862000	SNOMED_ConceptID	Hemopericardium due to and following acute myocardial infarction
PRIMED_CAD	194863005	SNOMED_ConceptID	Atrial septal defect due to and following acute myocardial infarction
PRIMED_CAD	194865003	SNOMED_ConceptID	Rupture of cardiac wall without hemopericardium as current complication following acute myocardial infarction
PRIMED_CAD	194866002	SNOMED_ConceptID	Acute myocardial infarction of unspecified site episode of care unspecified
PRIMED_CAD	194866002	SNOMED_ConceptID	Rupture of chordae tendinae due to and following acute myocardial infarction
PRIMED_CAD	194868001	SNOMED_ConceptID	Acute myocardial infarction of unspecified site episode of care unspecified
PRIMED_CAD	194868001	SNOMED_ConceptID	Thrombosis of atrium, auricular appendage, and ventricle due to and following acute myocardial infarction
PRIMED_CAD	232717009	SNOMED_ConceptID	Coronary artery bypass graft
PRIMED_CAD	232717009	SNOMED_ConceptID	Coronary artery bypass graft operations
PRIMED_CAD	232717009	SNOMED_ConceptID	Other bypass of coronary artery
PRIMED_CAD	232717009	SNOMED_ConceptID	Other bypass of coronary artery NOS
PRIMED_CAD	232720001	SNOMED_ConceptID	Coronary artery bypass grafts x 2
PRIMED_CAD	232721002	SNOMED_ConceptID	Coronary artery bypass grafts x 3
PRIMED_CAD	232722009	SNOMED_ConceptID	Coronary artery bypass grafts x 4
PRIMED_CAD	233825009	SNOMED_ConceptID	Acute myocardial infarction of other anterior wall episode of care unspecified
PRIMED_CAD	233825009	SNOMED_ConceptID	Acute Q wave infarction - anteroseptal
PRIMED_CAD	233826005	SNOMED_ConceptID	Acute myocardial infarction of other anterior wall episode of care unspecified
PRIMED_CAD	233827001	SNOMED_ConceptID	Acute Q wave infarction - anterolateral
PRIMED_CAD	233829003	SNOMED_ConceptID	Acute myocardial infarction of other inferior wall episode of care unspecified
PRIMED_CAD	233829003	SNOMED_ConceptID	Acute Q wave infarction - inferior
PRIMED_CAD	233830008	SNOMED_ConceptID	Acute myocardial infarction of other inferior wall episode of care unspecified
PRIMED_CAD	233831007	SNOMED_ConceptID	Acute Q wave infarction - inferolateral
PRIMED_CAD	233833005	SNOMED_ConceptID	Acute myocardial infarction of other lateral wall episode of care unspecified
PRIMED_CAD	233833005	SNOMED_ConceptID	Acute Q wave infarction - lateral
PRIMED_CAD	233834004	SNOMED_ConceptID	Acute myocardial infarction of other lateral wall episode of care unspecified
PRIMED_CAD	233838001	SNOMED_ConceptID	Posterior myocardial infarction NOS
PRIMED_CAD	233838001	SNOMED_ConceptID	Acute posterior myocardial infarction
PRIMED_CAD	233838001	SNOMED_ConceptID	True posterior wall infarction episode of care unspecified
PRIMED_CAD	233846000	SNOMED_ConceptID	Post-infarction ventricular septal defect
PRIMED_CAD	233847009	SNOMED_ConceptID	Cardiac rupture due to and following acute myocardial infarction
PRIMED_CAD	233885007	SNOMED_ConceptID	Post-infarction pericarditis
PRIMED_CAD	233889001	SNOMED_ConceptID	Post-infarction hemopericardium
PRIMED_CAD	233929004	SNOMED_ConceptID	Post-infarction mural thrombus
PRIMED_CAD	251019006	SNOMED_ConceptID	Coronary bypass graft finding
PRIMED_CAD	304914007	SNOMED_ConceptID	Acute Q-wave infarct
PRIMED_CAD	304914007	SNOMED_ConceptID	Acute Q wave myocardial infarction
PRIMED_CAD	311792005	SNOMED_ConceptID	Acute myocardial infarction of other anterior wall episode of care unspecified
PRIMED_CAD	311792005	SNOMED_ConceptID	Postoperative transmural myocardial infarction of anterior wall
PRIMED_CAD	311793000	SNOMED_ConceptID	Acute myocardial infarction of other inferior wall episode of care unspecified
PRIMED_CAD	311793000	SNOMED_ConceptID	Postoperative transmural myocardial infarction of inferior wall
PRIMED_CAD	314116003	SNOMED_ConceptID	Post infarct angina
PRIMED_CAD	371817007	SNOMED_ConceptID	Acute myocardial infarction of other specified sites episode of care unspecified
PRIMED_CAD	371817007	SNOMED_ConceptID	Acute ventricular septal rupture
PRIMED_CAD	371822007	SNOMED_ConceptID	Patient post percutaneous transluminal coronary angioplasty
PRIMED_CAD	373108000	SNOMED_ConceptID	Post percutaneous transluminal coronary angioplasty
PRIMED_CAD	386138005	SNOMED_ConceptID	Stented coronary artery
PRIMED_CAD	394710008	SNOMED_ConceptID	Acute myocardial infarction of unspecified site episode of care unspecified
PRIMED_CAD	399261000	SNOMED_ConceptID	[V]Presence of coronary artery bypass graft
PRIMED_CAD	399261000	SNOMED_ConceptID	[V]Presence of coronary artery bypass graft - CABG
PRIMED_CAD	399261000	SNOMED_ConceptID	History of coronary artery bypass grafting
PRIMED_CAD	401303003	SNOMED_ConceptID	Acute ST segment elevation myocardial infarction
PRIMED_CAD	401314000	SNOMED_ConceptID	Acute non-ST segment elevation myocardial infarction
PRIMED_CAD	413439005	SNOMED_ConceptID	Other acute and subacute forms of ischaemic heart disease
PRIMED_CAD	418044006	SNOMED_ConceptID	Acute myocardial infarction of unspecified site episode of care unspecified
PRIMED_CAD	428308007	SNOMED_ConceptID	History of percutaneous transluminal coronary angioplasty
PRIMED_CAD	428375006	SNOMED_ConceptID	History of placement of stent for coronary artery disease
PRIMED_CAD	428664003	SNOMED_ConceptID	History of placement of stent in circumflex branch of left coronary artery
PRIMED_CAD	428912006	SNOMED_ConceptID	History of placement of stent in anterior descending branch of left coronary artery
PRIMED_CAD	429117009	SNOMED_ConceptID	History of aortofemoral bypass surgery
PRIMED_CAD	429245005	SNOMED_ConceptID	Recurrent coronary arteriosclerosis after percutaneous transluminal coronary angioplasty
PRIMED_CAD	429367008	SNOMED_ConceptID	History of arterial bypass of lower limb artery
PRIMED_CAD	429639007	SNOMED_ConceptID	Perc translum balloon angioplasty insert 1-2 stents cor art
PRIMED_CAD	429639007	SNOMED_ConceptID	Perc translum balloon angioplasty stenting coronary art NOS
PRIMED_CAD	429639007	SNOMED_ConceptID	Perc translumin balloon angioplasty stenting coronary artery
PRIMED_CAD	429639007	SNOMED_ConceptID	Percutaneous transluminal balloon angioplasty with insertion of stent into coronary artery
PRIMED_CAD	473155009	SNOMED_ConceptID	History of angioplasty
PRIMED_CAD	703164000	SNOMED_ConceptID	Acute anterior ST segment elevation myocardial infarction
PRIMED_CAD	703164000	SNOMED_ConceptID	Acute myocardial infarction of other anterior wall episode of care unspecified
PRIMED_CAD	703165004	SNOMED_ConceptID	Acute myocardial infarction of other anterior wall episode of care unspecified
PRIMED_CAD	703165004	SNOMED_ConceptID	Acute ST segment elevation myocardial infarction of anterior wall involving right ventricle
PRIMED_CAD	703209002	SNOMED_ConceptID	Acute myocardial infarction of other inferior wall episode of care unspecified
PRIMED_CAD	703209002	SNOMED_ConceptID	Subsequent ST segment elevation myocardial infarction of inferior wall
PRIMED_CAD	703210007	SNOMED_ConceptID	Acute myocardial infarction of other anterior wall episode of care unspecified
PRIMED_CAD	703211006	SNOMED_ConceptID	Acute myocardial infarction of unspecified site episode of care unspecified
PRIMED_CAD	703211006	SNOMED_ConceptID	Subsequent ST segment elevation myocardial infarction
PRIMED_CAD	703213009	SNOMED_ConceptID	Acute myocardial infarction of other inferior wall episode of care unspecified
PRIMED_CAD	703213009	SNOMED_ConceptID	Acute ST segment elevation myocardial infarction of inferior wall
PRIMED_CAD	703251009	SNOMED_ConceptID	Acute myocardial infarction of inferior wall involving right ventricle
PRIMED_CAD	703251009	SNOMED_ConceptID	Acute myocardial infarction of other inferior wall episode of care unspecified
PRIMED_CAD	703252002	SNOMED_ConceptID	Acute myocardial infarction of other anterior wall episode of care unspecified
PRIMED_CAD	703253007	SNOMED_ConceptID	Acute myocardial infarction of other inferior wall episode of care unspecified
PRIMED_CAD	703253007	SNOMED_ConceptID	Acute ST segment elevation myocardial infarction of inferior wall involving right ventricle
PRIMED_CAD	703330009	SNOMED_ConceptID	Mitral valve regurgitation due to acute myocardial infarction with papillary muscle and chordal rupture
PRIMED_CAD	703360004	SNOMED_ConceptID	Subendocardial infarction episode of care unspecified
PRIMED_CAD	703360004	SNOMED_ConceptID	Subsequent non-ST segment elevation myocardial infarction
PRIMED_CAD	707828002	SNOMED_ConceptID	Percut translum cutting balloon angioplasty coronary artery
PRIMED_CAD	713405002	SNOMED_ConceptID	Other acute and subacute forms of ischaemic heart disease
PRIMED_CAD	723858002	SNOMED_ConceptID	Ventricular aneurysm due to and following acute myocardial infarction
PRIMED_CAD	723860000	SNOMED_ConceptID	Arrhythmia due to and following acute myocardial infarction
PRIMED_CAD	736968006	SNOMED_ConceptID	Saphenous vein graft replacement of three coronary arteries
PRIMED_CAD	736969003	SNOMED_ConceptID	Saphenous vein graft replacement of two coronary arteries
PRIMED_CAD	736973000	SNOMED_ConceptID	Allograft replacement of two coronary arteries
PRIMED_CAD	737276005	SNOMED_ConceptID	Aortocoronary bypass graft present
PRIMED_CAD	737278006	SNOMED_ConceptID	Coronary artery graft present
PRIMED_CAD	827163002	SNOMED_ConceptID	Early postmyocardial infarction pericarditis
PRIMED_CAD	827164008	SNOMED_ConceptID	Delayed postmyocardial infarction pericarditis
PRIMED_CAD	840309000	SNOMED_ConceptID	Acute ST segment elevation myocardial infarction due to proximal left anterior descending coronary artery occlusion
PRIMED_CAD	840312002	SNOMED_ConceptID	Acute ST segment elevation myocardial infarction due to mid left anterior descending coronary artery occlusion
PRIMED_CAD	840316004	SNOMED_ConceptID	Acute ST segment elevation myocardial infarction due to distal left anterior descending coronary artery occlusion
PRIMED_CAD	840609007	SNOMED_ConceptID	Acute ST segment elevation myocardial infarction due to occlusion of anterior descending branch of left coronary artery
PRIMED_CAD	840680009	SNOMED_ConceptID	Acute ST segment elevation myocardial infarction due to occlusion of septal branch of anterior descending branch of left coronary artery
PRIMED_CAD	846668006	SNOMED_ConceptID	Acute ST segment elevation myocardial infarction due to occlusion of diagonal branch of anterior descending branch of left coronary artery
PRIMED_CAD	846683001	SNOMED_ConceptID	Acute ST segment elevation myocardial infarction due to occlusion of intermediate artery
PRIMED_CAD	868214006	SNOMED_ConceptID	Acute ST segment elevation myocardial infarction due to occlusion of proximal portion of right coronary artery
PRIMED_CAD	868217004	SNOMED_ConceptID	Acute ST segment elevation myocardial infarction due to occlusion of distal portion of right coronary artery
PRIMED_CAD	868220007	SNOMED_ConceptID	Acute ST segment elevation myocardial infarction due to occlusion of mid portion of right coronary artery
PRIMED_CAD	868224003	SNOMED_ConceptID	Acute ST segment elevation myocardial infarction due to occlusion of marginal branch of right coronary artery
PRIMED_CAD	868225002	SNOMED_ConceptID	Acute ST segment elevation myocardial infarction due to occlusion of posterior descending branch of right coronary artery
PRIMED_CAD	868226001	SNOMED_ConceptID	Acute ST segment elevation myocardial infarction due to occlusion of posterior lateral branch of right coronary artery
PRIMED_CAD	896689003	SNOMED_ConceptID	Acute myocardial infarction due to occlusion of circumflex branch of left coronary artery
PRIMED_CAD	896691006	SNOMED_ConceptID	Acute ST segment elevation myocardial infarction due to occlusion of circumflex branch of left coronary artery
PRIMED_CAD	1142308000	SNOMED_ConceptID	Mitral valve regurgitation due to acute myocardial infarction
PRIMED_CAD	23311000119105	SNOMED_ConceptID	Acute myocardial infarction due to right coronary artery occlusion
PRIMED_CAD	130541000119100	SNOMED_ConceptID	History of placement of stent in coronary artery bypass graft
PRIMED_CAD	130551000119103	SNOMED_ConceptID	Stent in branch of right coronary artery
PRIMED_CAD	131521000119101	SNOMED_ConceptID	Bare metal stent in anterior descending branch of left coronary artery
PRIMED_CAD	131551000119109	SNOMED_ConceptID	Drug coated stent in branch of right coronary artery
PRIMED_CAD	131561000119106	SNOMED_ConceptID	Bare metal stent in branch of right coronary artery
PRIMED_CAD	131581000119102	SNOMED_ConceptID	Drug coated stent in circumflex branch of left coronary artery
PRIMED_CAD	131591000119104	SNOMED_ConceptID	Bare metal stent in circumflex branch of left coronary artery
PRIMED_CAD	131601000119106	SNOMED_ConceptID	Drug coated stent in anterior descending branch of left coronary artery
PRIMED_CAD	216621000119100	SNOMED_ConceptID	Stent in anterior descending branch of left coronary artery
PRIMED_CAD	216631000119102	SNOMED_ConceptID	Stent in circumflex branch of left coronary artery
PRIMED_CAD	285981000119103	SNOMED_ConceptID	Acute ST segment elevation myocardial infarction involving left anterior descending coronary artery
PRIMED_CAD	286241000119106	SNOMED_ConceptID	Bare metal stent in posterior descending branch of right coronary artery
PRIMED_CAD	286251000119108	SNOMED_ConceptID	Drug coated stent in posterior descending branch of right coronary artery
PRIMED_CAD	286261000119105	SNOMED_ConceptID	Bypass stent graft present
PRIMED_CAD	286271000119104	SNOMED_ConceptID	Coronary artery bypass graft stent present
PRIMED_CAD	286281000119101	SNOMED_ConceptID	Stent in posterior descending branch of right coronary artery
PRIMED_CAD	11018701000119109	SNOMED_ConceptID	Coronary arteriosclerosis after percutaneous coronary angioplasty
PRIMED_CAD	12238111000119106	SNOMED_ConceptID	Acute ST segment elevation myocardial infarction of inferolateral wall
PRIMED_CAD	12238151000119107	SNOMED_ConceptID	Acute ST segment elevation myocardial infarction of inferoposterior wall
PRIMED_CAD	15712841000119100	SNOMED_ConceptID	Acute ST segment elevation myocardial infarction of posterolateral wall
PRIMED_CAD	15712881000119105	SNOMED_ConceptID	Acute ST segment elevation myocardial infarction of anterolateral wall
PRIMED_CAD	15712921000119103	SNOMED_ConceptID	Acute ST segment elevation myocardial infarction of lateral wall
PRIMED_CAD	15712961000119108	SNOMED_ConceptID	Acute ST segment elevation myocardial infarction of anteroseptal wall
PRIMED_CAD	15713041000119103	SNOMED_ConceptID	Acute ST segment elevation myocardial infarction of posterior wall
PRIMED_CAD	15713081000119108	SNOMED_ConceptID	Acute ST segment elevation myocardial infarction due to left coronary artery occlusion
PRIMED_CAD	15713121000119105	SNOMED_ConceptID	Acute ST segment elevation myocardial infarction due to right coronary artery occlusion
PRIMED_CAD	15713201000119105	SNOMED_ConceptID	Acute ST segment elevation myocardial infarction of posterobasal wall
PRIMED_CAD	15713161000119100	SNOMED_ConceptID	Acute ST segment elevation myocardial infarction of septum
PRIMED_CAD	15962541000119106	SNOMED_ConceptID	Acute ST segment elevation myocardial infarction of anteroapical wall
PRIMED_CAD	16415081000119104	SNOMED_ConceptID	Supraventricular tachycardia following acute myocardial infarction
PRIMED_CAD	16528621000119102	SNOMED_ConceptID	Rupture of interventricular septum following acute myocardial infarction
provided with these SNOMED codes, mangled by excel. could not find the right code by snomed browser search. excluded
PRIMED_CAD27	2.86E+14	SNOMED_ConceptID	Acute myocardial infarction of other anterior wall episode of care unspecified
PRIMED_CAD144	6.91E+14	SNOMED_ConceptID	Other acute and subacute forms of ischaemic heart disease
PRIMED_CAD1	9.36E+14	SNOMED_ConceptID	Perc translum ball angio insert 1-2 drug elut stents cor art
PRIMED_CAD45	1.57E+16	SNOMED_ConceptID	Acute myocardial infarction of other lateral wall episode of care unspecified
PRIMED_CAD46	1.57E+16	SNOMED_ConceptID	Acute myocardial infarction of other lateral wall episode of care unspecified
PRIMED_CAD28	1.57E+16	SNOMED_ConceptID	Acute myocardial infarction of other anterior wall episode of care unspecified
PRIMED_CAD55	1.57E+16	SNOMED_ConceptID	Acute myocardial infarction of other specified sites episode of care unspecified
PADGEN_2022_08_18_v2	I700	ICD10	Atherosclerosis of aorta
PADGEN_2022_08_18_v2	I702	ICD10	Atherosclerosis of arteries of extremities
PADGEN_2022_08_18_v2	I70201	ICD10	Unspecified atherosclerosis of native arteries of extremities, right leg
PADGEN_2022_08_18_v2	I70202	ICD10	Unspecified atherosclerosis of native arteries of extremities, left leg
PADGEN_2022_08_18_v2	I70203	ICD10	Unspecified atherosclerosis of native arteries of extremities, bilateral legs
PADGEN_2022_08_18_v2	I70209	ICD10	Unspecified atherosclerosis of native arteries of extremities, unspecified extremity
PADGEN_2022_08_18_v2	I70211	ICD10	Atherosclerosis of native arteries of extremities with intermittent claudication, right leg
PADGEN_2022_08_18_v2	I70212	ICD10	Atherosclerosis of native arteries of extremities with intermittent claudication, left leg
PADGEN_2022_08_18_v2	I70213	ICD10	Atherosclerosis of native arteries of extremities with intermittent claudication, bilateral legs
PADGEN_2022_08_18_v2	I70219	ICD10	Atherosclerosis of native arteries of extremities with intermittent claudication, unspecified extremity
PADGEN_2022_08_18_v2	I70221	ICD10	Atherosclerosis of native arteries of extremities with rest pain, right leg
PADGEN_2022_08_18_v2	I70222	ICD10	Atherosclerosis of native arteries of extremities with rest pain, left leg
PADGEN_2022_08_18_v2	I70223	ICD10	Atherosclerosis of native arteries of extremities with rest pain, bilateral legs
PADGEN_2022_08_18_v2	I70229	ICD10	Atherosclerosis of native arteries of extremities with rest pain, unspecified extremity
PADGEN_2022_08_18_v2	I70231	ICD10	Atherosclerosis of native arteries of right leg with ulceration of thigh
PADGEN_2022_08_18_v2	I70232	ICD10	Atherosclerosis of native arteries of right leg with ulceration of calf
PADGEN_2022_08_18_v2	I70233	ICD10	Atherosclerosis of native arteries of right leg with ulceration of ankle
PADGEN_2022_08_18_v2	I70234	ICD10	Atherosclerosis of native arteries of right leg with ulceration of heel and midfoot
PADGEN_2022_08_18_v2	I70235	ICD10	Atherosclerosis of native arteries of right leg with ulceration of other part of foot
PADGEN_2022_08_18_v2	I70238	ICD10	Atherosclerosis of native arteries of right leg with ulceration of other part of lower leg
PADGEN_2022_08_18_v2	I70239	ICD10	Atherosclerosis of native arteries of right leg with ulceration of unspecified site
PADGEN_2022_08_18_v2	I70241	ICD10	Atherosclerosis of native arteries of left leg with ulceration of thigh
PADGEN_2022_08_18_v2	I70242	ICD10	Atherosclerosis of native arteries of left leg with ulceration of calf
PADGEN_2022_08_18_v2	I70243	ICD10	Atherosclerosis of native arteries of left leg with ulceration of ankle
PADGEN_2022_08_18_v2	I70244	ICD10	Atherosclerosis of native arteries of left leg with ulceration of heel and midfoot
PADGEN_2022_08_18_v2	I70245	ICD10	Atherosclerosis of native arteries of left leg with ulceration of other part of foot
PADGEN_2022_08_18_v2	I70248	ICD10	Atherosclerosis of native arteries of left leg with ulceration of other part of lower leg
PADGEN_2022_08_18_v2	I70249	ICD10	Atherosclerosis of native arteries of left leg with ulceration of unspecified site
PADGEN_2022_08_18_v2	I70261	ICD10	Atherosclerosis of native arteries of extremities with gangrene, right leg
PADGEN_2022_08_18_v2	I70262	ICD10	Atherosclerosis of native arteries of extremities with gangrene, left leg
PADGEN_2022_08_18_v2	I70263	ICD10	Atherosclerosis of native arteries of extremities with gangrene, bilateral legs
PADGEN_2022_08_18_v2	I70269	ICD10	Atherosclerosis of native arteries of extremities with gangrene, unspecified extremity
PADGEN_2022_08_18_v2	I70291	ICD10	Other atherosclerosis of native arteries of extremities, right leg
PADGEN_2022_08_18_v2	I70292	ICD10	Other atherosclerosis of native arteries of extremities, left leg
PADGEN_2022_08_18_v2	I70293	ICD10	Other atherosclerosis of native arteries of extremities, bilateral legs
PADGEN_2022_08_18_v2	I70299	ICD10	Other atherosclerosis of native arteries of extremities, unspecified extremity
PADGEN_2022_08_18_v2	I70301	ICD10	Unspecified atherosclerosis of unspecified type of bypass graft(s) of the extremities, right leg
PADGEN_2022_08_18_v2	I70302	ICD10	Unspecified atherosclerosis of unspecified type of bypass graft(s) of the extremities, left leg
PADGEN_2022_08_18_v2	I70303	ICD10	Unspecified atherosclerosis of unspecified type of bypass graft(s) of the extremities, bilateral legs
PADGEN_2022_08_18_v2	I70309	ICD10	Unspecified atherosclerosis of unspecified type of bypass graft(s) of the extremities, unspecified extremity
PADGEN_2022_08_18_v2	I70311	ICD10	Atherosclerosis of unspecified type of bypass graft(s) of the extremities with intermittent claudication, right leg
PADGEN_2022_08_18_v2	I70312	ICD10	Atherosclerosis of unspecified type of bypass graft(s) of the extremities with intermittent claudication, left leg
PADGEN_2022_08_18_v2	I70313	ICD10	Atherosclerosis of unspecified type of bypass graft(s) of the extremities with intermittent claudication, bilateral legs
PADGEN_2022_08_18_v2	I70319	ICD10	Atherosclerosis of unspecified type of bypass graft(s) of the extremities with intermittent claudication, unspecified extremity
PADGEN_2022_08_18_v2	I70321	ICD10	Atherosclerosis of unspecified type of bypass graft(s) of the extremities with rest pain, right leg
PADGEN_2022_08_18_v2	I70322	ICD10	Atherosclerosis of unspecified type of bypass graft(s) of the extremities with rest pain, left leg
PADGEN_2022_08_18_v2	I70323	ICD10	Atherosclerosis of unspecified type of bypass graft(s) of the extremities with rest pain, bilateral legs
PADGEN_2022_08_18_v2	I70329	ICD10	Atherosclerosis of unspecified type of bypass graft(s) of the extremities with rest pain, unspecified extremity
PADGEN_2022_08_18_v2	I70331	ICD10	Atherosclerosis of unspecified type of bypass graft(s) of the right leg with ulceration of thigh
PADGEN_2022_08_18_v2	I70332	ICD10	Atherosclerosis of unspecified type of bypass graft(s) of the right leg with ulceration of calf
PADGEN_2022_08_18_v2	I70333	ICD10	Atherosclerosis of unspecified type of bypass graft(s) of the right leg with ulceration of ankle
PADGEN_2022_08_18_v2	I70334	ICD10	Atherosclerosis of unspecified type of bypass graft(s) of the right leg with ulceration of heel and midfoot
PADGEN_2022_08_18_v2	I70335	ICD10	Atherosclerosis of unspecified type of bypass graft(s) of the right leg with ulceration of other part of foot
PADGEN_2022_08_18_v2	I70338	ICD10	Atherosclerosis of unspecified type of bypass graft(s) of the right leg with ulceration of other part of lower leg
PADGEN_2022_08_18_v2	I70339	ICD10	Atherosclerosis of unspecified type of bypass graft(s) of the right leg with ulceration of unspecified site
PADGEN_2022_08_18_v2	I70341	ICD10	Atherosclerosis of unspecified type of bypass graft(s) of the left leg with ulceration of thigh
PADGEN_2022_08_18_v2	I70342	ICD10	Atherosclerosis of unspecified type of bypass graft(s) of the left leg with ulceration of calf
PADGEN_2022_08_18_v2	I70343	ICD10	Atherosclerosis of unspecified type of bypass graft(s) of the left leg with ulceration of ankle
PADGEN_2022_08_18_v2	I70344	ICD10	Atherosclerosis of unspecified type of bypass graft(s) of the left leg with ulceration of heel and midfoot
PADGEN_2022_08_18_v2	I70345	ICD10	Atherosclerosis of unspecified type of bypass graft(s) of the left leg with ulceration of other part of foot
PADGEN_2022_08_18_v2	I70348	ICD10	Atherosclerosis of unspecified type of bypass graft(s) of the left leg with ulceration of other part of lower leg
PADGEN_2022_08_18_v2	I70349	ICD10	Atherosclerosis of unspecified type of bypass graft(s) of the left leg with ulceration of unspecified site
PADGEN_2022_08_18_v2	I70361	ICD10	Atherosclerosis of unspecified type of bypass graft(s) of the extremities with gangrene, right leg
PADGEN_2022_08_18_v2	I70362	ICD10	Atherosclerosis of unspecified type of bypass graft(s) of the extremities with gangrene, left leg
PADGEN_2022_08_18_v2	I70363	ICD10	Atherosclerosis of unspecified type of bypass graft(s) of the extremities with gangrene, bilateral legs
PADGEN_2022_08_18_v2	I70369	ICD10	Atherosclerosis of unspecified type of bypass graft(s) of the extremities with gangrene, unspecified extremity
PADGEN_2022_08_18_v2	I70391	ICD10	Other atherosclerosis of unspecified type of bypass graft(s) of the extremities, right leg
PADGEN_2022_08_18_v2	I70392	ICD10	Other atherosclerosis of unspecified type of bypass graft(s) of the extremities, left leg
PADGEN_2022_08_18_v2	I70393	ICD10	Other atherosclerosis of unspecified type of bypass graft(s) of the extremities, bilateral legs
PADGEN_2022_08_18_v2	I70399	ICD10	Other atherosclerosis of unspecified type of bypass graft(s) of the extremities, unspecified extremity
PADGEN_2022_08_18_v2	I70401	ICD10	Unspecified atherosclerosis of autologous vein bypass graft(s) of the extremities, right leg
PADGEN_2022_08_18_v2	I70402	ICD10	Unspecified atherosclerosis of autologous vein bypass graft(s) of the extremities, left leg
PADGEN_2022_08_18_v2	I70403	ICD10	Unspecified atherosclerosis of autologous vein bypass graft(s) of the extremities, bilateral legs
PADGEN_2022_08_18_v2	I70409	ICD10	Unspecified atherosclerosis of autologous vein bypass graft(s) of the extremities, unspecified extremity
PADGEN_2022_08_18_v2	I70411	ICD10	Atherosclerosis of autologous vein bypass graft(s) of the extremities with intermittent claudication, right leg
PADGEN_2022_08_18_v2	I70412	ICD10	Atherosclerosis of autologous vein bypass graft(s) of the extremities with intermittent claudication, left leg
PADGEN_2022_08_18_v2	I70413	ICD10	Atherosclerosis of autologous vein bypass graft(s) of the extremities with intermittent claudication, bilateral legs
PADGEN_2022_08_18_v2	I70419	ICD10	Atherosclerosis of autologous vein bypass graft(s) of the extremities with intermittent claudication, unspecified extremity
PADGEN_2022_08_18_v2	I70421	ICD10	Atherosclerosis of autologous vein bypass graft(s) of the extremities with rest pain, right leg
PADGEN_2022_08_18_v2	I70422	ICD10	Atherosclerosis of autologous vein bypass graft(s) of the extremities with rest pain, left leg
PADGEN_2022_08_18_v2	I70423	ICD10	Atherosclerosis of autologous vein bypass graft(s) of the extremities with rest pain, bilateral legs
PADGEN_2022_08_18_v2	I70429	ICD10	Atherosclerosis of autologous vein bypass graft(s) of the extremities with rest pain, unspecified extremity
PADGEN_2022_08_18_v2	I70431	ICD10	Atherosclerosis of autologous vein bypass graft(s) of the right leg with ulceration of thigh
PADGEN_2022_08_18_v2	I70432	ICD10	Atherosclerosis of autologous vein bypass graft(s) of the right leg with ulceration of calf
PADGEN_2022_08_18_v2	I70433	ICD10	Atherosclerosis of autologous vein bypass graft(s) of the right leg with ulceration of ankle
PADGEN_2022_08_18_v2	I70434	ICD10	Atherosclerosis of autologous vein bypass graft(s) of the right leg with ulceration of heel and midfoot
PADGEN_2022_08_18_v2	I70435	ICD10	Atherosclerosis of autologous vein bypass graft(s) of the right leg with ulceration of other part of foot
PADGEN_2022_08_18_v2	I70438	ICD10	Atherosclerosis of autologous vein bypass graft(s) of the right leg with ulceration of other part of lower leg
PADGEN_2022_08_18_v2	I70439	ICD10	Atherosclerosis of autologous vein bypass graft(s) of the right leg with ulceration of unspecified site
PADGEN_2022_08_18_v2	I70441	ICD10	Atherosclerosis of autologous vein bypass graft(s) of the left leg with ulceration of thigh
PADGEN_2022_08_18_v2	I70442	ICD10	Atherosclerosis of autologous vein bypass graft(s) of the left leg with ulceration of calf
PADGEN_2022_08_18_v2	I70443	ICD10	Atherosclerosis of autologous vein bypass graft(s) of the left leg with ulceration of ankle
PADGEN_2022_08_18_v2	I70444	ICD10	Atherosclerosis of autologous vein bypass graft(s) of the left leg with ulceration of heel and midfoot
PADGEN_2022_08_18_v2	I70445	ICD10	Atherosclerosis of autologous vein bypass graft(s) of the left leg with ulceration of other part of foot
PADGEN_2022_08_18_v2	I70448	ICD10	Atherosclerosis of autologous vein bypass graft(s) of the left leg with ulceration of other part of lower leg
PADGEN_2022_08_18_v2	I70449	ICD10	Atherosclerosis of autologous vein bypass graft(s) of the left leg with ulceration of unspecified site
PADGEN_2022_08_18_v2	I70461	ICD10	Atherosclerosis of autologous vein bypass graft(s) of the extremities with gangrene, right leg
PADGEN_2022_08_18_v2	I70462	ICD10	Atherosclerosis of autologous vein bypass graft(s) of the extremities with gangrene, left leg
PADGEN_2022_08_18_v2	I70463	ICD10	Atherosclerosis of autologous vein bypass graft(s) of the extremities with gangrene, bilateral legs
PADGEN_2022_08_18_v2	I70469	ICD10	Atherosclerosis of autologous vein bypass graft(s) of the extremities with gangrene, unspecified extremity
PADGEN_2022_08_18_v2	I70491	ICD10	Other atherosclerosis of autologous vein bypass graft(s) of the extremities, right leg
PADGEN_2022_08_18_v2	I70492	ICD10	Other atherosclerosis of autologous vein bypass graft(s) of the extremities, left leg
PADGEN_2022_08_18_v2	I70493	ICD10	Other atherosclerosis of autologous vein bypass graft(s) of the extremities, bilateral legs
PADGEN_2022_08_18_v2	I70499	ICD10	Other atherosclerosis of autologous vein bypass graft(s) of the extremities, unspecified extremity
PADGEN_2022_08_18_v2	I70501	ICD10	Unspecified atherosclerosis of nonautologous biological bypass graft(s) of the extremities, right leg
PADGEN_2022_08_18_v2	I70502	ICD10	Unspecified atherosclerosis of nonautologous biological bypass graft(s) of the extremities, left leg
PADGEN_2022_08_18_v2	I70503	ICD10	Unspecified atherosclerosis of nonautologous biological bypass graft(s) of the extremities, bilateral legs
PADGEN_2022_08_18_v2	I70509	ICD10	Unspecified atherosclerosis of nonautologous biological bypass graft(s) of the extremities, unspecified extremity
PADGEN_2022_08_18_v2	I70511	ICD10	Atherosclerosis of nonautologous biological bypass graft(s) of the extremities with intermittent claudication, right leg
PADGEN_2022_08_18_v2	I70512	ICD10	Atherosclerosis of nonautologous biological bypass graft(s) of the extremities with intermittent claudication, left leg
PADGEN_2022_08_18_v2	I70513	ICD10	Atherosclerosis of nonautologous biological bypass graft(s) of the extremities with intermittent claudication, bilateral legs
PADGEN_2022_08_18_v2	I70519	ICD10	Atherosclerosis of nonautologous biological bypass graft(s) of the extremities with intermittent claudication, unspecified extremity
PADGEN_2022_08_18_v2	I70521	ICD10	Atherosclerosis of nonautologous biological bypass graft(s) of the extremities with rest pain, right leg
PADGEN_2022_08_18_v2	I70522	ICD10	Atherosclerosis of nonautologous biological bypass graft(s) of the extremities with rest pain, left leg
PADGEN_2022_08_18_v2	I70523	ICD10	Atherosclerosis of nonautologous biological bypass graft(s) of the extremities with rest pain, bilateral legs
PADGEN_2022_08_18_v2	I70529	ICD10	Atherosclerosis of nonautologous biological bypass graft(s) of the extremities with rest pain, unspecified extremity
PADGEN_2022_08_18_v2	I70531	ICD10	Atherosclerosis of nonautologous biological bypass graft(s) of the right leg with ulceration of thigh
PADGEN_2022_08_18_v2	I70532	ICD10	Atherosclerosis of nonautologous biological bypass graft(s) of the right leg with ulceration of calf
PADGEN_2022_08_18_v2	I70533	ICD10	Atherosclerosis of nonautologous biological bypass graft(s) of the right leg with ulceration of ankle
PADGEN_2022_08_18_v2	I70534	ICD10	Atherosclerosis of nonautologous biological bypass graft(s) of the right leg with ulceration of heel and midfoot
PADGEN_2022_08_18_v2	I70535	ICD10	Atherosclerosis of nonautologous biological bypass graft(s) of the right leg with ulceration of other part of foot
PADGEN_2022_08_18_v2	I70538	ICD10	Atherosclerosis of nonautologous biological bypass graft(s) of the right leg with ulceration of other part of lower leg
PADGEN_2022_08_18_v2	I70539	ICD10	Atherosclerosis of nonautologous biological bypass graft(s) of the right leg with ulceration of unspecified site
PADGEN_2022_08_18_v2	I70541	ICD10	Atherosclerosis of nonautologous biological bypass graft(s) of the left leg with ulceration of thigh
PADGEN_2022_08_18_v2	I70542	ICD10	Atherosclerosis of nonautologous biological bypass graft(s) of the left leg with ulceration of calf
PADGEN_2022_08_18_v2	I70543	ICD10	Atherosclerosis of nonautologous biological bypass graft(s) of the left leg with ulceration of ankle
PADGEN_2022_08_18_v2	I70544	ICD10	Atherosclerosis of nonautologous biological bypass graft(s) of the left leg with ulceration of heel and midfoot
PADGEN_2022_08_18_v2	I70545	ICD10	Atherosclerosis of nonautologous biological bypass graft(s) of the left leg with ulceration of other part of foot
PADGEN_2022_08_18_v2	I70548	ICD10	Atherosclerosis of nonautologous biological bypass graft(s) of the left leg with ulceration of other part of lower leg
PADGEN_2022_08_18_v2	I70549	ICD10	Atherosclerosis of nonautologous biological bypass graft(s) of the left leg with ulceration of unspecified site
PADGEN_2022_08_18_v2	I70561	ICD10	Atherosclerosis of nonautologous biological bypass graft(s) of the extremities with gangrene, right leg
PADGEN_2022_08_18_v2	I70562	ICD10	Atherosclerosis of nonautologous biological bypass graft(s) of the extremities with gangrene, left leg
PADGEN_2022_08_18_v2	I70563	ICD10	Atherosclerosis of nonautologous biological bypass graft(s) of the extremities with gangrene, bilateral legs
PADGEN_2022_08_18_v2	I70569	ICD10	Atherosclerosis of nonautologous biological bypass graft(s) of the extremities with gangrene, unspecified extremity
PADGEN_2022_08_18_v2	I70591	ICD10	Other atherosclerosis of nonautologous biological bypass graft(s) of the extremities, right leg
PADGEN_2022_08_18_v2	I70592	ICD10	Other atherosclerosis of nonautologous biological bypass graft(s) of the extremities, left leg
PADGEN_2022_08_18_v2	I70593	ICD10	Other atherosclerosis of nonautologous biological bypass graft(s) of the extremities, bilateral legs
PADGEN_2022_08_18_v2	I70599	ICD10	Other atherosclerosis of nonautologous biological bypass graft(s) of the extremities, unspecified extremity
PADGEN_2022_08_18_v2	I70601	ICD10	Unspecified atherosclerosis of nonbiological bypass graft(s) of the extremities, right leg
PADGEN_2022_08_18_v2	I70602	ICD10	Unspecified atherosclerosis of nonbiological bypass graft(s) of the extremities, left leg
PADGEN_2022_08_18_v2	I70603	ICD10	Unspecified atherosclerosis of nonbiological bypass graft(s) of the extremities, bilateral legs
PADGEN_2022_08_18_v2	I70609	ICD10	Unspecified atherosclerosis of nonbiological bypass graft(s) of the extremities, unspecified extremity
PADGEN_2022_08_18_v2	I70611	ICD10	Atherosclerosis of nonbiological bypass graft(s) of the extremities with intermittent claudication, right leg
PADGEN_2022_08_18_v2	I70612	ICD10	Atherosclerosis of nonbiological bypass graft(s) of the extremities with intermittent claudication, left leg
PADGEN_2022_08_18_v2	I70613	ICD10	Atherosclerosis of nonbiological bypass graft(s) of the extremities with intermittent claudication, bilateral legs
PADGEN_2022_08_18_v2	I70619	ICD10	Atherosclerosis of nonbiological bypass graft(s) of the extremities with intermittent claudication, unspecified extremity
PADGEN_2022_08_18_v2	I70621	ICD10	Atherosclerosis of nonbiological bypass graft(s) of the extremities with rest pain, right leg
PADGEN_2022_08_18_v2	I70622	ICD10	Atherosclerosis of nonbiological bypass graft(s) of the extremities with rest pain, left leg
PADGEN_2022_08_18_v2	I70623	ICD10	Atherosclerosis of nonbiological bypass graft(s) of the extremities with rest pain, bilateral legs
PADGEN_2022_08_18_v2	I70629	ICD10	Atherosclerosis of nonbiological bypass graft(s) of the extremities with rest pain, unspecified extremity
PADGEN_2022_08_18_v2	I70631	ICD10	Atherosclerosis of nonbiological bypass graft(s) of the right leg with ulceration of thigh
PADGEN_2022_08_18_v2	I70632	ICD10	Atherosclerosis of nonbiological bypass graft(s) of the right leg with ulceration of calf
PADGEN_2022_08_18_v2	I70633	ICD10	Atherosclerosis of nonbiological bypass graft(s) of the right leg with ulceration of ankle
PADGEN_2022_08_18_v2	I70634	ICD10	Atherosclerosis of nonbiological bypass graft(s) of the right leg with ulceration of heel and midfoot
PADGEN_2022_08_18_v2	I70635	ICD10	Atherosclerosis of nonbiological bypass graft(s) of the right leg with ulceration of other part of foot
PADGEN_2022_08_18_v2	I70638	ICD10	Atherosclerosis of nonbiological bypass graft(s) of the right leg with ulceration of other part of lower leg
PADGEN_2022_08_18_v2	I70639	ICD10	Atherosclerosis of nonbiological bypass graft(s) of the right leg with ulceration of unspecified site
PADGEN_2022_08_18_v2	I70641	ICD10	Atherosclerosis of nonbiological bypass graft(s) of the left leg with ulceration of thigh
PADGEN_2022_08_18_v2	I70642	ICD10	Atherosclerosis of nonbiological bypass graft(s) of the left leg with ulceration of calf
PADGEN_2022_08_18_v2	I70643	ICD10	Atherosclerosis of nonbiological bypass graft(s) of the left leg with ulceration of ankle
PADGEN_2022_08_18_v2	I70644	ICD10	Atherosclerosis of nonbiological bypass graft(s) of the left leg with ulceration of heel and midfoot
PADGEN_2022_08_18_v2	I70645	ICD10	Atherosclerosis of nonbiological bypass graft(s) of the left leg with ulceration of other part of foot
PADGEN_2022_08_18_v2	I70648	ICD10	Atherosclerosis of nonbiological bypass graft(s) of the left leg with ulceration of other part of lower leg
PADGEN_2022_08_18_v2	I70649	ICD10	Atherosclerosis of nonbiological bypass graft(s) of the left leg with ulceration of unspecified site
PADGEN_2022_08_18_v2	I70661	ICD10	Atherosclerosis of nonbiological bypass graft(s) of the extremities with gangrene, right leg
PADGEN_2022_08_18_v2	I70662	ICD10	Atherosclerosis of nonbiological bypass graft(s) of the extremities with gangrene, left leg
PADGEN_2022_08_18_v2	I70663	ICD10	Atherosclerosis of nonbiological bypass graft(s) of the extremities with gangrene, bilateral legs
PADGEN_2022_08_18_v2	I70669	ICD10	Atherosclerosis of nonbiological bypass graft(s) of the extremities with gangrene, unspecified extremity
PADGEN_2022_08_18_v2	I70691	ICD10	Other atherosclerosis of nonbiological bypass graft(s) of the extremities, right leg
PADGEN_2022_08_18_v2	I70692	ICD10	Other atherosclerosis of nonbiological bypass graft(s) of the extremities, left leg
PADGEN_2022_08_18_v2	I70693	ICD10	Other atherosclerosis of nonbiological bypass graft(s) of the extremities, bilateral legs
PADGEN_2022_08_18_v2	I70699	ICD10	Other atherosclerosis of nonbiological bypass graft(s) of the extremities, unspecified extremity
PADGEN_2022_08_18_v2	I70701	ICD10	Unspecified atherosclerosis of other type of bypass graft(s) of the extremities, right leg
PADGEN_2022_08_18_v2	I70702	ICD10	Unspecified atherosclerosis of other type of bypass graft(s) of the extremities, left leg
PADGEN_2022_08_18_v2	I70703	ICD10	Unspecified atherosclerosis of other type of bypass graft(s) of the extremities, bilateral legs
PADGEN_2022_08_18_v2	I70709	ICD10	Unspecified atherosclerosis of other type of bypass graft(s) of the extremities, unspecified extremity
PADGEN_2022_08_18_v2	I70711	ICD10	Atherosclerosis of other type of bypass graft(s) of the extremities with intermittent claudication, right leg
PADGEN_2022_08_18_v2	I70712	ICD10	Atherosclerosis of other type of bypass graft(s) of the extremities with intermittent claudication, left leg
PADGEN_2022_08_18_v2	I70713	ICD10	Atherosclerosis of other type of bypass graft(s) of the extremities with intermittent claudication, bilateral legs
PADGEN_2022_08_18_v2	I70719	ICD10	Atherosclerosis of other type of bypass graft(s) of the extremities with intermittent claudication, unspecified extremity
PADGEN_2022_08_18_v2	I70721	ICD10	Atherosclerosis of other type of bypass graft(s) of the extremities with rest pain, right leg
PADGEN_2022_08_18_v2	I70722	ICD10	Atherosclerosis of other type of bypass graft(s) of the extremities with rest pain, left leg
PADGEN_2022_08_18_v2	I70723	ICD10	Atherosclerosis of other type of bypass graft(s) of the extremities with rest pain, bilateral legs
PADGEN_2022_08_18_v2	I70729	ICD10	Atherosclerosis of other type of bypass graft(s) of the extremities with rest pain, unspecified extremity
PADGEN_2022_08_18_v2	I70731	ICD10	Atherosclerosis of other type of bypass graft(s) of the right leg with ulceration of thigh
PADGEN_2022_08_18_v2	I70732	ICD10	Atherosclerosis of other type of bypass graft(s) of the right leg with ulceration of calf
PADGEN_2022_08_18_v2	I70733	ICD10	Atherosclerosis of other type of bypass graft(s) of the right leg with ulceration of ankle
PADGEN_2022_08_18_v2	I70734	ICD10	Atherosclerosis of other type of bypass graft(s) of the right leg with ulceration of heel and midfoot
PADGEN_2022_08_18_v2	I70735	ICD10	Atherosclerosis of other type of bypass graft(s) of the right leg with ulceration of other part of foot
PADGEN_2022_08_18_v2	I70738	ICD10	Atherosclerosis of other type of bypass graft(s) of the right leg with ulceration of other part of lower leg
PADGEN_2022_08_18_v2	I70739	ICD10	Atherosclerosis of other type of bypass graft(s) of the right leg with ulceration of unspecified site
PADGEN_2022_08_18_v2	I70741	ICD10	Atherosclerosis of other type of bypass graft(s) of the left leg with ulceration of thigh
PADGEN_2022_08_18_v2	I70742	ICD10	Atherosclerosis of other type of bypass graft(s) of the left leg with ulceration of calf
PADGEN_2022_08_18_v2	I70743	ICD10	Atherosclerosis of other type of bypass graft(s) of the left leg with ulceration of ankle
PADGEN_2022_08_18_v2	I70744	ICD10	Atherosclerosis of other type of bypass graft(s) of the left leg with ulceration of heel and midfoot
PADGEN_2022_08_18_v2	I70745	ICD10	Atherosclerosis of other type of bypass graft(s) of the left leg with ulceration of other part of foot
PADGEN_2022_08_18_v2	I70748	ICD10	Atherosclerosis of other type of bypass graft(s) of the left leg with ulceration of other part of lower leg
PADGEN_2022_08_18_v2	I70749	ICD10	Atherosclerosis of other type of bypass graft(s) of the left leg with ulceration of unspecified site
PADGEN_2022_08_18_v2	I70761	ICD10	Atherosclerosis of other type of bypass graft(s) of the extremities with gangrene, right leg
PADGEN_2022_08_18_v2	I70762	ICD10	Atherosclerosis of other type of bypass graft(s) of the extremities with gangrene, left leg
PADGEN_2022_08_18_v2	I70763	ICD10	Atherosclerosis of other type of bypass graft(s) of the extremities with gangrene, bilateral legs
PADGEN_2022_08_18_v2	I70769	ICD10	Atherosclerosis of other type of bypass graft(s) of the extremities with gangrene, unspecified extremity
PADGEN_2022_08_18_v2	I70791	ICD10	Other atherosclerosis of other type of bypass graft(s) of the extremities, right leg
PADGEN_2022_08_18_v2	I70792	ICD10	Other atherosclerosis of other type of bypass graft(s) of the extremities, left leg
PADGEN_2022_08_18_v2	I70793	ICD10	Other atherosclerosis of other type of bypass graft(s) of the extremities, bilateral legs
PADGEN_2022_08_18_v2	I70799	ICD10	Other atherosclerosis of other type of bypass graft(s) of the extremities, unspecified extremity
PADGEN_2022_08_18_v2	I7090	ICD10	Unspecified atherosclerosis
PADGEN_2022_08_18_v2	I7092	ICD10	Chronic total occlusion of artery of the extremities
PADGEN_2022_08_18_v2	I739	ICD10	Peripheral vascular disease, unspecified
PADGEN_2022_08_18_v2	OPCS_L162	OPCS	Bypass of aorta by anastomosis of axillary artery to femoral artery NEC
PADGEN_2022_08_18_v2	OPCS_L163	OPCS	Bypass of aorta by anastomosis of axillary artery to bilateral femoral arteries
PADGEN_2022_08_18_v2	OPCS_L21	OPCS	Other bypass of segment of aorta
PADGEN_2022_08_18_v2	OPCS_L216	OPCS	Bypass of bifurcation of aorta by anastomosis of aorta to iliac artery NEC
PADGEN_2022_08_18_v2	OPCS_L218	OPCS	Other specified other bypass of segment of aorta
PADGEN_2022_08_18_v2	OPCS_L219	OPCS	Unspecified other bypass of segment of aorta
PADGEN_2022_08_18_v2	OPCS_L253	OPCS	Open embolectomy of bifurcation of aorta
PADGEN_2022_08_18_v2	OPCS_L50	OPCS	Other emergency bypass of iliac artery
PADGEN_2022_08_18_v2	OPCS_L501	OPCS	Emergency bypass of common iliac artery by anastomosis of aorta to common iliac artery NEC
PADGEN_2022_08_18_v2	OPCS_L502	OPCS	Emergency bypass of iliac artery by anastomosis of aorta to external iliac artery NEC
PADGEN_2022_08_18_v2	OPCS_L503	OPCS	Emergency bypass of artery of leg by anastomosis of aorta to common femoral artery NEC
PADGEN_2022_08_18_v2	OPCS_L504	OPCS	Emergency bypass of artery of leg by anastomosis of aorta to deep femoral artery NEC
PADGEN_2022_08_18_v2	OPCS_L505	OPCS	Emergency bypass of iliac artery by anastomosis of iliac artery to iliac artery NEC
PADGEN_2022_08_18_v2	OPCS_L506	OPCS	Emergency bypass of artery of leg by anastomosis of iliac artery to femoral artery NEC
PADGEN_2022_08_18_v2	OPCS_L508	OPCS	Other specified other emergency bypass of iliac artery
PADGEN_2022_08_18_v2	OPCS_L509	OPCS	Unspecified other emergency bypass of iliac artery
PADGEN_2022_08_18_v2	OPCS_L51	OPCS	Other bypass of iliac artery
PADGEN_2022_08_18_v2	OPCS_L511	OPCS	Bypass of common iliac artery by anastomosis of aorta to common iliac artery NEC
PADGEN_2022_08_18_v2	OPCS_L512	OPCS	Bypass of iliac artery by anastomosis of aorta to external iliac artery NEC
PADGEN_2022_08_18_v2	OPCS_L513	OPCS	Bypass of artery of leg by anastomosis of aorta to common femoral artery NEC
PADGEN_2022_08_18_v2	OPCS_L514	OPCS	Bypass of artery of leg by anastomosis of aorta to deep femoral artery NEC
PADGEN_2022_08_18_v2	OPCS_L515	OPCS	Bypass of iliac artery by anastomosis of iliac artery to iliac artery NEC
PADGEN_2022_08_18_v2	OPCS_L516	OPCS	Bypass of artery of leg by anastomosis of iliac artery to femoral artery NEC
PADGEN_2022_08_18_v2	OPCS_L518	OPCS	Other specified other bypass of iliac artery
PADGEN_2022_08_18_v2	OPCS_L519	OPCS	Unspecified other bypass of iliac artery
PADGEN_2022_08_18_v2	OPCS_L52	OPCS	Reconstruction of iliac artery
PADGEN_2022_08_18_v2	OPCS_L521	OPCS	Endarterectomy of iliac artery and patch repair of iliac artery
PADGEN_2022_08_18_v2	OPCS_L522	OPCS	Endarterectomy of iliac artery NEC
PADGEN_2022_08_18_v2	OPCS_L528	OPCS	Other specified reconstruction of iliac artery
PADGEN_2022_08_18_v2	OPCS_L529	OPCS	Unspecified reconstruction of iliac artery
PADGEN_2022_08_18_v2	OPCS_L53	OPCS	Other open operations on iliac artery
PADGEN_2022_08_18_v2	OPCS_L531	OPCS	Repair of iliac artery NEC
PADGEN_2022_08_18_v2	OPCS_L532	OPCS	Open embolectomy of iliac artery
PADGEN_2022_08_18_v2	OPCS_L541	OPCS	Percutaneous transluminal angioplasty of iliac artery
PADGEN_2022_08_18_v2	OPCS_L542	OPCS	Percutaneous transluminal embolectomy of iliac artery
PADGEN_2022_08_18_v2	OPCS_L544	OPCS	Percutaneous transluminal insertion of stent into iliac artery
PADGEN_2022_08_18_v2	OPCS_L548	OPCS	Other specified transluminal operations on iliac artery
PADGEN_2022_08_18_v2	OPCS_L549	OPCS	Unspecified transluminal operations on iliac artery
PADGEN_2022_08_18_v2	OPCS_L58	OPCS	Other emergency bypass of femoral artery
PADGEN_2022_08_18_v2	OPCS_L581	OPCS	Emergency bypass of femoral artery by anastomosis of femoral artery to femoral artery NEC
PADGEN_2022_08_18_v2	OPCS_L582	OPCS	Emergency bypass of femoral artery by anastomosis of femoral artery to popliteal artery using prosthesis NEC
PADGEN_2022_08_18_v2	OPCS_L583	OPCS	Emergency bypass of femoral artery by anastomosis of femoral artery to popliteal artery using vein graft NEC
PADGEN_2022_08_18_v2	OPCS_L584	OPCS	Emergency bypass of femoral artery by anastomosis of femoral artery to tibial artery using prosthesis NEC
PADGEN_2022_08_18_v2	OPCS_L585	OPCS	Emergency bypass of femoral artery by anastomosis of femoral artery to tibial artery using vein graft NEC
PADGEN_2022_08_18_v2	OPCS_L586	OPCS	Emergency bypass of femoral artery by anastomosis of femoral artery to peroneal artery using prosthesis NEC
PADGEN_2022_08_18_v2	OPCS_L587	OPCS	Emergency bypass of femoral artery by anastomosis of femoral artery to peroneal artery using vein graft NEC
PADGEN_2022_08_18_v2	OPCS_L588	OPCS	Other specified other emergency bypass of femoral artery
PADGEN_2022_08_18_v2	OPCS_L589	OPCS	Unspecified other emergency bypass of femoral artery
PADGEN_2022_08_18_v2	OPCS_L59	OPCS	Other bypass of femoral artery
PADGEN_2022_08_18_v2	OPCS_L591	OPCS	Bypass of femoral artery by anastomosis of femoral artery to femoral artery NEC
PADGEN_2022_08_18_v2	OPCS_L592	OPCS	Bypass of femoral artery by anastomosis of femoral artery to popliteal artery using prosthesis NEC
PADGEN_2022_08_18_v2	OPCS_L593	OPCS	Bypass of femoral artery by anastomosis of femoral artery to popliteal artery using vein graft NEC
PADGEN_2022_08_18_v2	OPCS_L594	OPCS	Bypass of femoral artery by anastomosis of femoral artery to tibial artery using prosthesis NEC
PADGEN_2022_08_18_v2	OPCS_L595	OPCS	Bypass of femoral artery by anastomosis of femoral artery to tibial artery using vein graft NEC
PADGEN_2022_08_18_v2	OPCS_L596	OPCS	Bypass of femoral artery by anastomosis of femoral artery to peroneal artery using prosthesis NEC
PADGEN_2022_08_18_v2	OPCS_L597	OPCS	Bypass of femoral artery by anastomosis of femoral artery to peroneal artery using vein graft NEC
PADGEN_2022_08_18_v2	OPCS_L598	OPCS	Other specified other bypass of femoral artery
PADGEN_2022_08_18_v2	OPCS_L599	OPCS	Unspecified other bypass of femoral artery
PADGEN_2022_08_18_v2	OPCS_L60	OPCS	Reconstruction of femoral artery
PADGEN_2022_08_18_v2	OPCS_L601	OPCS	Endarterectomy of femoral artery and patch repair of femoral artery
PADGEN_2022_08_18_v2	OPCS_L602	OPCS	Endarterectomy of femoral artery NEC
PADGEN_2022_08_18_v2	OPCS_L603	OPCS	Profundoplasty of femoral artery and patch repair of deep femoral artery
PADGEN_2022_08_18_v2	OPCS_L604	OPCS	Profundoplasty of femoral artery NEC
PADGEN_2022_08_18_v2	OPCS_L608	OPCS	Other specified reconstruction of femoral artery
PADGEN_2022_08_18_v2	OPCS_L609	OPCS	Unspecified reconstruction of femoral artery
PADGEN_2022_08_18_v2	OPCS_L62	OPCS	Other open operations on femoral artery
PADGEN_2022_08_18_v2	OPCS_L621	OPCS	Repair of femoral artery NEC
PADGEN_2022_08_18_v2	OPCS_L622	OPCS	Open embolectomy of femoral artery
PADGEN_2022_08_18_v2	OPCS_L628	OPCS	Other specified other open operations on femoral artery
PADGEN_2022_08_18_v2	OPCS_L629	OPCS	Unspecified other open operations on femoral artery
PADGEN_2022_08_18_v2	OPCS_L631	OPCS	Percutaneous transluminal angioplasty of femoral artery
PADGEN_2022_08_18_v2	OPCS_L632	OPCS	Percutaneous transluminal embolectomy of femoral artery
PADGEN_2022_08_18_v2	OPCS_L633	OPCS	Percutaneous transluminal embolisation of femoral artery
PADGEN_2022_08_18_v2	OPCS_L635	OPCS	Percutaneous transluminal insertion of stent into femoral artery
PADGEN_2022_08_18_v2	OPCS_L65	OPCS	Revision of reconstruction of artery
PADGEN_2022_08_18_v2	OPCS_L651	OPCS	Revision of reconstruction involving aorta
PADGEN_2022_08_18_v2	OPCS_L652	OPCS	Revision of reconstruction involving iliac artery
PADGEN_2022_08_18_v2	OPCS_L653	OPCS	Revision of reconstruction involving femoral artery
PADGEN_2022_08_18_v2	OPCS_L658	OPCS	Other specified revision of reconstruction of artery
PADGEN_2022_08_18_v2	5534004	SNOMED_ConceptID	Senile arteritis
PADGEN_2022_08_18_v2	7930004	SNOMED_ConceptID	Necrosis of artery
PADGEN_2022_08_18_v2	16589005	SNOMED_ConceptID	Femoral endarterectomy
PADGEN_2022_08_18_v2	25003006	SNOMED_ConceptID	Acrocyanosis
PADGEN_2022_08_18_v2	27942005	SNOMED_ConceptID	Shock
PADGEN_2022_08_18_v2	27942005	SNOMED_ConceptID	[D]Peripheral circulatory failure
PADGEN_2022_08_18_v2	33806008	SNOMED_ConceptID	Endarteritis
PADGEN_2022_08_18_v2	37151006	SNOMED_ConceptID	Erythromelalgia
PADGEN_2022_08_18_v2	44662004	SNOMED_ConceptID	Femoral-femoral artery vascular bypass
PADGEN_2022_08_18_v2	49176002	SNOMED_ConceptID	Arteriosclerotic gangrene
PADGEN_2022_08_18_v2	50807007	SNOMED_ConceptID	Bypass of femoral artery by anastomosis of femoral artery to popliteal artery using vein graft
PADGEN_2022_08_18_v2	50808002	SNOMED_ConceptID	Atheroma of artery
PADGEN_2022_08_18_v2	51018000	SNOMED_ConceptID	Emerg bypass iliac art by iliac/femoral art anastomosis NEC
PADGEN_2022_08_18_v2	51018000	SNOMED_ConceptID	Bypass of iliac artery by anastomosis of iliac artery to femoral artery
PADGEN_2022_08_18_v2	51274000	SNOMED_ConceptID	Atherosclerosis of arteries of the extremities
PADGEN_2022_08_18_v2	52403007	SNOMED_ConceptID	Thromboangiitis obliterans
PADGEN_2022_08_18_v2	52403007	SNOMED_ConceptID	Buerger's disease
PADGEN_2022_08_18_v2	52403007	SNOMED_ConceptID	Thromboangiitis obliterans NOS
PADGEN_2022_08_18_v2	57105000	SNOMED_ConceptID	Acroparaesthesia - Schultze's type
PADGEN_2022_08_18_v2	63491006	SNOMED_ConceptID	Intermittent claudication
PADGEN_2022_08_18_v2	63491006	SNOMED_ConceptID	Claudication
PADGEN_2022_08_18_v2	69742007	SNOMED_ConceptID	Monckeberg's medial sclerosis
PADGEN_2022_08_18_v2	72092001	SNOMED_ConceptID	Arteriosclerotic vascular disease
PADGEN_2022_08_18_v2	74725000	SNOMED_ConceptID	Erythrocyanosis
PADGEN_2022_08_18_v2	77788005	SNOMED_ConceptID	Acroparaesthesia - Nothnagel's type
PADGEN_2022_08_18_v2	77788005	SNOMED_ConceptID	Nothnagel's vasomotor acroparaesthesia
PADGEN_2022_08_18_v2	79256006	SNOMED_ConceptID	Acroparaesthesia - unspecified
PADGEN_2022_08_18_v2	81817003	SNOMED_ConceptID	Atherosclerosis of aorta
PADGEN_2022_08_18_v2	111291001	SNOMED_ConceptID	Senile endarteritis
PADGEN_2022_08_18_v2	112828007	SNOMED_ConceptID	Emerg bypass femoral art by fem/pop art anast c prosth NEC
PADGEN_2022_08_18_v2	112828007	SNOMED_ConceptID	Emerg bypass femoral art by fem/pop a anast c vein graft NEC
PADGEN_2022_08_18_v2	112828007	SNOMED_ConceptID	Bypass popliteal artery by pop/fem artery anastomosis NEC
PADGEN_2022_08_18_v2	116360008	SNOMED_ConceptID	Emerg bypass comm iliac art by aorta/com iliac art anast NEC
PADGEN_2022_08_18_v2	116360008	SNOMED_ConceptID	Emerg bypass leg artery by aorta/com fem art anastomosis NEC
PADGEN_2022_08_18_v2	116360008	SNOMED_ConceptID	Bypass common iliac artery by aorta/com iliac art anast NEC
PADGEN_2022_08_18_v2	116360008	SNOMED_ConceptID	Bypass leg artery by aorta/com femoral art anastomosis NEC
PADGEN_2022_08_18_v2	116360008	SNOMED_ConceptID	Other specified other bypass of iliac artery
PADGEN_2022_08_18_v2	116360008	SNOMED_ConceptID	Other bypass of iliac artery NOS
PADGEN_2022_08_18_v2	116360008	SNOMED_ConceptID	Other emerg bypass femoral or popliteal art by anastomosis
PADGEN_2022_08_18_v2	116360008	SNOMED_ConceptID	Other emergency bypass of deep femoral artery
PADGEN_2022_08_18_v2	116360008	SNOMED_ConceptID	Other emergency bypass of popliteal artery
PADGEN_2022_08_18_v2	116360008	SNOMED_ConceptID	Other emergency bypass of superficial femoral artery
PADGEN_2022_08_18_v2	116360008	SNOMED_ConceptID	Emerg bypass femoral artery by fem/fem art anastomosis NEC
PADGEN_2022_08_18_v2	116360008	SNOMED_ConceptID	Emerg bypass popliteal artery by pop/fem art anastomosis NEC
PADGEN_2022_08_18_v2	116360008	SNOMED_ConceptID	Other emergency bypass of femoral or popliteal artery NOS
PADGEN_2022_08_18_v2	118805000	SNOMED_ConceptID	Other open operations on femoral artery or popliteal artery
PADGEN_2022_08_18_v2	118805000	SNOMED_ConceptID	Other open operations on common femoral artery
PADGEN_2022_08_18_v2	118805000	SNOMED_ConceptID	Other open operations on popliteal artery
PADGEN_2022_08_18_v2	118805000	SNOMED_ConceptID	Other open operations on superficial femoral artery
PADGEN_2022_08_18_v2	118805000	SNOMED_ConceptID	Other open operation on femoral or popliteal artery OS
PADGEN_2022_08_18_v2	127014009	SNOMED_ConceptID	Diabetic peripheral angiopathy
PADGEN_2022_08_18_v2	129573006	SNOMED_ConceptID	Atherosclerotic occlusive disease
PADGEN_2022_08_18_v2	134379001	SNOMED_ConceptID	Peripheral vascular disease monitoring
PADGEN_2022_08_18_v2	175276005	SNOMED_ConceptID	Emergency bypass of aorta by anastomosis of axillary artery to femoral artery
PADGEN_2022_08_18_v2	175279003	SNOMED_ConceptID	Axillo-unifemoral PTFE bypass graft
PADGEN_2022_08_18_v2	175290008	SNOMED_ConceptID	Emergency bypass of bifurcation of aorta by anastomosis of aorta to femoral artery
PADGEN_2022_08_18_v2	175348000	SNOMED_ConceptID	Open embolectomy of bifurcation of aorta
PADGEN_2022_08_18_v2	175594003	SNOMED_ConceptID	Ilio-femoral prosthetic cross over graft
PADGEN_2022_08_18_v2	175612005	SNOMED_ConceptID	Percutaneous transluminal angioplasty of iliac artery
PADGEN_2022_08_18_v2	175613000	SNOMED_ConceptID	Percutaneous transluminal embolectomy of iliac artery
PADGEN_2022_08_18_v2	175615007	SNOMED_ConceptID	Insertion of iliac artery stent
PADGEN_2022_08_18_v2	175685004	SNOMED_ConceptID	Femoro-femoral prosthetic cross over graft
PADGEN_2022_08_18_v2	175685004	SNOMED_ConceptID	Femorofemoral prosthetic crossover graft
PADGEN_2022_08_18_v2	175689005	SNOMED_ConceptID	Endarterectomy of femoral artery and patch repair of femoral artery
PADGEN_2022_08_18_v2	175690001	SNOMED_ConceptID	Endarterectomy of popliteal artery and patch repair of popliteal artery
PADGEN_2022_08_18_v2	175693004	SNOMED_ConceptID	Profundoplasty of femoral artery and patch repair of deep femoral artery
PADGEN_2022_08_18_v2	175694005	SNOMED_ConceptID	Profundoplasty of popliteal artery and patch repair of popliteal artery
PADGEN_2022_08_18_v2	175697003	SNOMED_ConceptID	Reconstruction of femoral artery with vein graft
PADGEN_2022_08_18_v2	175698008	SNOMED_ConceptID	Reconstruction of popliteal artery with vein graft
PADGEN_2022_08_18_v2	175704008	SNOMED_ConceptID	Open embolectomy of femoral artery
PADGEN_2022_08_18_v2	175704008	SNOMED_ConceptID	Open thrombectomy of femoral artery
PADGEN_2022_08_18_v2	175704008	SNOMED_ConceptID	Open femoral embolectomy
PADGEN_2022_08_18_v2	175705009	SNOMED_ConceptID	Open embolectomy popliteal artery
PADGEN_2022_08_18_v2	175705009	SNOMED_ConceptID	Open thrombectomy of popliteal artery
PADGEN_2022_08_18_v2	175710008	SNOMED_ConceptID	Repair of femoral artery with temporary silastic shunt
PADGEN_2022_08_18_v2	175711007	SNOMED_ConceptID	Repair of popliteal artery with temporary silastic shunt
PADGEN_2022_08_18_v2	175715003	SNOMED_ConceptID	Percutaneous transluminal angioplasty of femoral artery
PADGEN_2022_08_18_v2	175716002	SNOMED_ConceptID	Percutaneous angioplasty of popliteal artery
PADGEN_2022_08_18_v2	175717006	SNOMED_ConceptID	Percutaneous transluminal embolectomy of femoral artery
PADGEN_2022_08_18_v2	175718001	SNOMED_ConceptID	Percutaneous transluminal embolectomy of popliteal artery
PADGEN_2022_08_18_v2	175719009	SNOMED_ConceptID	Percutaneous transluminal embolisation of femoral artery
PADGEN_2022_08_18_v2	175720003	SNOMED_ConceptID	Percutaneous transluminal embolisation of popliteal artery
PADGEN_2022_08_18_v2	175729002	SNOMED_ConceptID	Revision of reconstruction of artery
PADGEN_2022_08_18_v2	175730007	SNOMED_ConceptID	Revision of reconstruction involving aorta
PADGEN_2022_08_18_v2	175731006	SNOMED_ConceptID	Revision of reconstruction involving iliac artery
PADGEN_2022_08_18_v2	175732004	SNOMED_ConceptID	Revision of reconstruction involving femoral artery
PADGEN_2022_08_18_v2	175733009	SNOMED_ConceptID	Revision of reconstruction of popliteal artery
PADGEN_2022_08_18_v2	186423003	SNOMED_ConceptID	Gas gangrene-foot
PADGEN_2022_08_18_v2	195254008	SNOMED_ConceptID	Extremity artery atheroma
PADGEN_2022_08_18_v2	195254008	SNOMED_ConceptID	Extremity artery atheroma NOS
PADGEN_2022_08_18_v2	195301007	SNOMED_ConceptID	Peripheral gangrene
PADGEN_2022_08_18_v2	195302000	SNOMED_ConceptID	Gangrene of toe
PADGEN_2022_08_18_v2	195302000	SNOMED_ConceptID	[D]Gangrene of toe in diabetic
PADGEN_2022_08_18_v2	195303005	SNOMED_ConceptID	Gangrene of foot
PADGEN_2022_08_18_v2	195303005	SNOMED_ConceptID	[D]Widespread diabetic foot gangrene
PADGEN_2022_08_18_v2	195318006	SNOMED_ConceptID	Embolism and thrombosis of a leg artery NOS
PADGEN_2022_08_18_v2	195318006	SNOMED_ConceptID	Peripheral arterial embolism and thrombosis NOS
PADGEN_2022_08_18_v2	195323006	SNOMED_ConceptID	Embolism and thrombosis of the femoral artery
PADGEN_2022_08_18_v2	195324000	SNOMED_ConceptID	Embolism and thrombosis of the popliteal artery
PADGEN_2022_08_18_v2	195325004	SNOMED_ConceptID	Embolism and thrombosis of the anterior tibial artery
PADGEN_2022_08_18_v2	195326003	SNOMED_ConceptID	Embolism and thrombosis of the dorsalis pedis artery
PADGEN_2022_08_18_v2	195335005	SNOMED_ConceptID	Embolism and/or thrombosis of the common iliac artery
PADGEN_2022_08_18_v2	201250006	SNOMED_ConceptID	Ischaemic ulcer diabetic foot
PADGEN_2022_08_18_v2	233304004	SNOMED_ConceptID	Endarterectomy of common iliac artery
PADGEN_2022_08_18_v2	233310004	SNOMED_ConceptID	Endarterectomy of popliteal artery
PADGEN_2022_08_18_v2	233345007	SNOMED_ConceptID	Reconstruction of common iliac artery
PADGEN_2022_08_18_v2	233373009	SNOMED_ConceptID	Other bypass of bifurcation of aorta
PADGEN_2022_08_18_v2	233373009	SNOMED_ConceptID	Aortic bifurcation bypass graft
PADGEN_2022_08_18_v2	233373009	SNOMED_ConceptID	Other specified other bypass of bifurcation of aorta
PADGEN_2022_08_18_v2	233373009	SNOMED_ConceptID	Other bypass of bifurcation of aorta NOS
PADGEN_2022_08_18_v2	233379008	SNOMED_ConceptID	Bypass aorta by anastomosis axillary to femoral artery NEC
PADGEN_2022_08_18_v2	233380006	SNOMED_ConceptID	Emerg bypass iliac artery by femoral/femoral art anast NEC
PADGEN_2022_08_18_v2	233380006	SNOMED_ConceptID	Bypass iliac artery by femoral/femoral art anastomosis NEC
PADGEN_2022_08_18_v2	233383008	SNOMED_ConceptID	Emerg bypass femoral art by fem/tib art anast c prosth NEC
PADGEN_2022_08_18_v2	233383008	SNOMED_ConceptID	Emerg bypass femoral art by fem/tib a anast c vein graft NEC
PADGEN_2022_08_18_v2	233383008	SNOMED_ConceptID	Bypass femoral artery by fem/tib art anast c prosthesis NEC
PADGEN_2022_08_18_v2	233383008	SNOMED_ConceptID	Bypass femoral artery by fem/peron a anast c prosthesis NEC
PADGEN_2022_08_18_v2	233384002	SNOMED_ConceptID	Emerg bypass popliteal art by pop/pop art anast c prosth NEC
PADGEN_2022_08_18_v2	233384002	SNOMED_ConceptID	Emerg bypass pop art by pop/pop art anast c vein graft NEC
PADGEN_2022_08_18_v2	233384002	SNOMED_ConceptID	Emerg bypass pop art by pop/tib art anast c vein graft NEC
PADGEN_2022_08_18_v2	233384002	SNOMED_ConceptID	Emerg bypass pop art by pop/peron art anast c vein graft NEC
PADGEN_2022_08_18_v2	233384002	SNOMED_ConceptID	Popliteal-distal bypass
PADGEN_2022_08_18_v2	233384002	SNOMED_ConceptID	Bypass popliteal artery by pop/pop a anast c prosthesis NEC
PADGEN_2022_08_18_v2	233384002	SNOMED_ConceptID	Bypass popliteal artery by pop/pop a anast c vein graft NEC
PADGEN_2022_08_18_v2	233384002	SNOMED_ConceptID	Bypass popliteal artery by pop/tib a anast c prosthesis NEC
PADGEN_2022_08_18_v2	233384002	SNOMED_ConceptID	Bypass popliteal artery by pop/tib a anast c vein graft NEC
PADGEN_2022_08_18_v2	233384002	SNOMED_ConceptID	Bypass popliteal art by pop/peron art anast c vein graft NEC
PADGEN_2022_08_18_v2	233955003	SNOMED_ConceptID	Abdominal aortic atherosclerosis
PADGEN_2022_08_18_v2	233956002	SNOMED_ConceptID	Aortoiliac disease
PADGEN_2022_08_18_v2	233956002	SNOMED_ConceptID	Aortoiliac atherosclerosis
PADGEN_2022_08_18_v2	233958001	SNOMED_ConceptID	Peripheral ischaemic vascular disease
PADGEN_2022_08_18_v2	233958001	SNOMED_ConceptID	Peripheral ischaemia
PADGEN_2022_08_18_v2	233961000	SNOMED_ConceptID	Ischaemic leg
PADGEN_2022_08_18_v2	233969003	SNOMED_ConceptID	Superficial femoral artery stenosis
PADGEN_2022_08_18_v2	233972005	SNOMED_ConceptID	Aortoiliac obstruction
PADGEN_2022_08_18_v2	237900002	SNOMED_ConceptID	Calciphylaxis
PADGEN_2022_08_18_v2	238792006	SNOMED_ConceptID	Mixed venous and arterial leg ulcer
PADGEN_2022_08_18_v2	238793001	SNOMED_ConceptID	Ischaemic leg ulcer
PADGEN_2022_08_18_v2	238793001	SNOMED_ConceptID	Arterial leg ulcer
PADGEN_2022_08_18_v2	248722004	SNOMED_ConceptID	Hardened arteries
PADGEN_2022_08_18_v2	265495003	SNOMED_ConceptID	Bypass of bifurcation of aorta by anastomosis of aorta to iliac artery
PADGEN_2022_08_18_v2	265495003	SNOMED_ConceptID	Aorto biiliac graft
PADGEN_2022_08_18_v2	265511008	SNOMED_ConceptID	Other open operations on iliac artery
PADGEN_2022_08_18_v2	265511008	SNOMED_ConceptID	Other open operations on common iliac artery
PADGEN_2022_08_18_v2	265516003	SNOMED_ConceptID	Reconstruction of iliac artery
PADGEN_2022_08_18_v2	265516003	SNOMED_ConceptID	Other specified reconstruction of iliac artery
PADGEN_2022_08_18_v2	265516003	SNOMED_ConceptID	Reconstruction of iliac artery NOS
PADGEN_2022_08_18_v2	265517007	SNOMED_ConceptID	Endarterectomy of iliac artery and patch repair of iliac artery
PADGEN_2022_08_18_v2	265517007	SNOMED_ConceptID	Iliac endarterectomy and patch
PADGEN_2022_08_18_v2	265521000	SNOMED_ConceptID	Open embolectomy of iliac artery
PADGEN_2022_08_18_v2	265522007	SNOMED_ConceptID	Other specified transluminal operation on iliac artery
PADGEN_2022_08_18_v2	265522007	SNOMED_ConceptID	Transluminal operation on iliac artery NOS
PADGEN_2022_08_18_v2	265528006	SNOMED_ConceptID	Reconstruction of femoral artery or popliteal artery
PADGEN_2022_08_18_v2	265528006	SNOMED_ConceptID	Reconstruction of femoral or popliteal artery OS
PADGEN_2022_08_18_v2	265528006	SNOMED_ConceptID	Reconstruction of femoral or popliteal artery NOS
PADGEN_2022_08_18_v2	265528006	SNOMED_ConceptID	Repair of femoral artery NEC
PADGEN_2022_08_18_v2	266262004	SNOMED_ConceptID	Embolism and thrombosis of the iliac artery unspecified
PADGEN_2022_08_18_v2	275038008	SNOMED_ConceptID	Dacron aortofemoral Y graft
PADGEN_2022_08_18_v2	275039000	SNOMED_ConceptID	Dacron aortoiliac Y graft
PADGEN_2022_08_18_v2	275040003	SNOMED_ConceptID	Emergency femoro-femoral prosthetic cross over graft
[truncated: 469 more rows]

## Sheet: v0006_2022_12_Curated_Quantitat
Genes & Health TRAITNAME	Comments	Latest Release Date
LDL-C		2023-01-01
Systolic_BP		2023-01-01
Diastolic_BP		2023-01-01
creatinine		2023-01-01
creatinine_primary_care		2023-01-01
progesterone		2023-01-01
oestradiol		2023-01-01
LH		2023-01-01
FSH		2023-01-01
testosterone		2023-01-01
urine_microalbumin		2023-01-01
RDW		2023-01-01
ALT		2023-01-01
Monocytes		2023-01-01
WBC		2023-01-01
Platelets		2023-01-01
Neutrophils		2023-01-01
Eosinophils		2023-01-01
Basophils		2023-01-01
Lymphocytes		2023-01-01
Total_protein		2023-01-01
Serum_Na		2023-01-01
Serum_K		2023-01-01
MCH		2023-01-01
MCV		2023-01-01
Hb		2023-01-01
Haemotocrit		2023-01-01
HDL-C		2023-01-01
Prolactin		2023-01-01
T4		2023-01-01
RBC		2023-01-01
Triglycerides		2023-01-01
Heart_Rate		2023-01-01
Fasting_glucose		2023-01-01
Height		2023-01-01
Weight		2023-01-01
BMI		2023-01-01
AST		2023-01-01
HbA1c		2023-01-01
Total_cholesterol		2023-01-01
CRP		2023-01-01
Ferritin		2023-01-01
Calcium		2023-01-01
Folate		2023-01-01
ALP		2023-01-01
Phosphate		2023-01-01
TSH		2023-01-01
Urea		2023-01-01
Vitamin_B12		2023-01-01
Albumin		2023-01-01
PT		2023-01-01
APTT		2023-01-01
FEV1_FVC		2023-01-01
bespoke: adjustment for medicine (e.g. LDL-C & statin)	consider separately at a later date
bespoke: adjustment for age	consider separately at a later date
bespoke: adjustment for pregnancy (e.g. weight)	consider separately at a later date
HIGH PRIORITY - next set of bloods/lab. simple. no bespoke adjustments
Serum Transferrin	request of Elias Allara
G6PD	Yes	BJ
CystatinC	No	BJ
EBV antibodies	No	BJ
THE LONG LIST - being sorted through...
G6PD
Full Blood Count	is a set of tests
Liver Function	is a set of tests
eGFR	tricky data issues
Haemoglobinopathy Screen
Erythrocyte Sedimentation Rate
Aspartate Aminotransferase Serum
Gamma-glutamyl Transpeptidase Serum
Immunoglobulins
PTR / INR
Creatine Kinase Serum
Urate Serum
Autoantibody screen
Urine Protein:Creatinine Ratio
Complement C4 Component
Complement C3 Component
CMV IgG
Reticulocyte Count
CMV IgM
Haemoglobin A1c DCCT Aligned
Alpha-1 Antitrypsin Serum
CMV DNA Quantitative
Urine Albumin:Creatinine Ratio
Leucocyte Immunophenotyping
Sickle Cell Screen
Urine Albumin
Thrombophilia Screen
Urine Creatinine
Red cell 6-thioguanine
Procollagen III N Propeptide
Bone Marrow Examination
Haematologist Film Interpretation
Urine Sodium: Creatinine Ratio
Creatinine Clearance Urine
CMV antibody avidity
Von Willebrand Screen
Albumin Serum
Immature Platelet Fraction
Fluid Albumin
Fluid Creatinine
Platelet Function
Alpha-1 Antitrypsin PI Phenotype Serum
Von Willebrand Factor Collagen Binding
Platelet Nucleotides
Fluid Bilirubin
Factor VIII (chromogenic)
Factor V Assay
Factor II Assay
Liver Blot
Von Willebrand Factor Activity
Urine orotate:creatinine ratio
Creatinine Serum
Von Willebrand Factor Multimers
Apolipoprotein E Genotype
Von Willebrand Factor Antigen
Pre & Post vWF Antigen
Faecal Alpha 1 Antitrypsin
Red blood cell count
FBC - full blood count
Serum total bilirubin level
Serum albumin level
Full blood count - FBC
Red blood cell (RBC) count
Serum cholesterol/high density lipoprotein ratio
Serum albumin
ALT/SGPT serum level
Serum cholesterol level
Nucleated red blood cell count
Serum cholesterol
Serum triglycerides
Serum CRP (C reactive protein) level
Serum C reactive protein level
Serum bilirubin level
AST serum level
Serum total cholesterol level
Serum creatine kinase level
Red blood cell folate
Plasma C reactive protein
Red blood cell folate level
Test request : Serum lipids
Plasma alanine aminotransferase level
Full blood count - FBC -Req.
White blood count
ALT - blood level
Serum lipids high
Blood chemistry - general
Total white blood count
Test request : Red blood cell folate
Hypochromic red blood cells
Full blood count normal
Serum creatinine normal
Unlinked Report: Full blood count - FBC
Serum bilirubin normal
Self measured blood pressure reading
Alanine aminotransferase (ALT) (serum glutamic-pyruvic transaminase) (SGPT) level abnormal
Serum creatinine raised
Full blood count NOS
Serum lipids normal
Serum conjugated bilirubin level
Alanine aminotransferase (ALT) (serum glutamic-pyruvic transaminase) (SGPT) level normal
Serum creatinine NOS
RBCs- red blood cells in urine
Full blood count abnormal
Serum creatinine -Req.
Lipids (Serum)
Serum bilirubin raised
Full blood count
Plasma C reactive protein -Req.
Test request : Serum albumin
Plasma creatinine level
Serum bilirubin NOS
Test request : Serum C reactive protein level
Red blood cell size normal
Percentage nucleated red blood cells
Red blood cell shape
Plasma total bilirubin level
Plasma albumin level
Full blood count NOS -Req.
Serum albumin normal
Plasma cholesterol/HDL (high density lipoprotein) ratio
Intravenous blood transfusion of platelets
Serum bilirubin level - finding
Test Request : Serum lipids
Plasma HDL (high density lipoprotein) cholesterol level
Red blood cell glucose 6-phosphate dehydrogenase screening test
Serum creatinine abnormal
Red blood cell size NOS
Red blood cell size - finding
Plasma LDL cholesterol level
Red blood cell volume
ALT - blood measurement
Serum lipids -Req.
Red blood cell shape NOS
RBC - red blood cell size
Full blood count borderline
Red blood cell distribut width
Red blood cell size
Serum ALT level
Red blood cell folate -Req.
RBC - red blood cell shape
Plasma creatine kinase level
Increased blood leucocyte number
Serum creatinine phosphokinase MB isoenzyme level
Serum bilirubin borderline
Full Blood Count
Corrected serum creatinine level
Serum creatine kinase level -Req.
Red blood cell 6-thioguanine nucleotides level
White Blood Count
Serum creatinine low
Serum creatinine - [N]ormal/[A]bnormal-N
Serum albumin low
SERUM ALT
Red blood cells
Red blood cell thiopurine methyltransferase level
Red blood cell (RBC) count -Req.
ALT/SGPT serum (AND/OR?[Serum alanine aminotransferase lvl])
full blood count and chest x ray
[D]Red blood cell abnormality
White Blood Count...
Unlinked Report: Serum creatine kinase level
Test request: Red blood cell folate
Serum unconjugated bilirubin level
Serum albumin -Req.
Serum Creatinine Test Sent
SERUM AST
Red blood cell {X80Td}
Red blood cell protoporphyrin level
Red blood cell mass
Red blood cell 6-methylmercaptopurine level
Red blood cell 6-mercaptopurine level
Red Blood Cells
RED BLOOD CELLS
RBC (red blood cell) vitamin B1 level
RBC (red blood cell) 6-methylmercaptopurine:6-thioguanine ratio
Plasma von Willebrand factor level
Plasma random LDL cholesterol level
Plasma random LDL (low density lipoprotein) cholesterol level
Plasma random HDL (high density lipoprotein) cholesterol level
Plasma ALT level
Nucleated red blood cell
Full blood count;Differential white blood cell count
Full blood count normal -Req.
Full Blood Count Test Sent
FOR A FULL BLOOD COUNT
Cervical smear red blood cells present
Bone profile;ESTIMATED GFR;Full blood count;Differential whi
Blood (WBC) screen for metachromatic leukodystrophy
Altered blood in stools
Altered blood in stool
Albumin: electrophor.-serum
Abnormality of red blood cells
Abnormal red blood cell volume
some quant trait codelists here
LOWER PRIORITY
AntiMullerianHormone
ApolipoproteinA1
ApolipoproteinB100
Basophil
BileAcidSerum
CPeptideSerum
DHEA
Eosinophil
GAD Antibodies.csv'
Haematocrit
Haemoglobin
HDL cholesterol
Insulin Antibodies.csv'
Islet Antibody.csv'
LipoproteinA
Lymphoctyes
MCH
MCHC
MCV
Monocytes
Neutrophils
Platelet
Prolactin
Random Glucose..csv'
RBC
RDW
SHBG
Total cholesterol
Triglycerides
WhiteBloodCellCount
Alanine aminotransferase (ALT) (serum glutamic-pyruvic transaminase) (SGPT) level abnormal
Alanine aminotransferase (ALT) (serum glutamic-pyruvic transaminase) (SGPT) level normal
Albumin: electrophor.-serum
ALT - blood level
ALT - blood measurement
ALT/SGPT serum level
Angiotensin - serum
Annual diabetic blood test
Annual Stroke/CVA blood test
AST serum level
Average diastolic blood pressure
Average home blood glucose
Average home diastolic blood pressure
Average home systolic blood pressure
Average systolic blood pressure
Baseline blood pressure
Baseline diastolic blood pressure
Baseline systolic blood pressure
Blood (WBC) screen for metachromatic leukodystrophy
Blood Fat - Triglycerides
Blood glucose abnormal
Blood glucose level
Blood glucose normal
Blood pressure
Blood Pressure - Diastolic value
Blood Results
BP - Blood pressure
Corrected serum creatinine level
Diastolic blood pressure
Elevated blood pressure
Fasting blood glucose measurement
Plasma aldosterone level
Plasma alkaline phosphatase level
Plasma ALT level
Plasma aspartate transaminase level
Plasma C reactive protein
Plasma creatinine level
Plasma GGT (gamma-glutamyl transferase) level
Plasma glucose level
Plasma HDL (high density lipoprotein) cholesterol level
Plasma HDL cholesterol level
Plasma IGF 1 level
Plasma insulin level
Plasma LDL (low density lipoprotein) cholesterol level
Plasma LDL cholesterol level
Plasma renin level
Plasma testosterone level
Plasma total cholesterol level
Plasma triglyceride level
Red blood cell (RBC) count
Red blood cell count
Serum alanine aminotransferase level
Serum alkaline phosphatase level
Serum ALT level
SERUM AST
Serum C reactive protein level
Serum cardiac troponin T concentration
Serum cholesterol
Serum cholesterol/HDL ratio
Serum cholesterol/high density lipoprotein ratio
Serum creatinine
Serum creatinine level
Serum CRP (C reactive protein) level
Serum ferritin
Serum ferritin level
Serum GGT (gamma-glutamyl transferase) level
Serum HDL cholesterol level
Serum high density lipoprotein cholesterol level
Serum insulin
Serum LDL cholesterol level
Serum lipids
Serum lipids level
Serum low density lipoprotein cholesterol level
Serum non high density lipoprotein cholesterol level
SERUM OESTRADIOL
Serum potassium level
SERUM TESTOSTERONE
Serum total cholesterol level
Serum transferrin level
Serum triglycerides
Serum triglycerides level
Serum vitamin B12
Serum vitamin B12 level
SGPT - blood level
Systolic blood pressure
WBC - White blood cell count
17 OH Progesterone Series
17-Alpha Hydroxyprogesterone
Alanine Aminotransferase
Alcohols/glycols screening
Apolipoprotein analysis
Apolipoprotein B Plasma
Apolipoprotein E Genotype
Aspartate Aminotransferase Serum
C-Reactive Protein Serum
Cerebrospinal Fluid Xanthochromia
Cholesterol Serum
Complement C3 Component
Complement C4 Component
Creatinine Serum
CSF LDH
CSF Oligoclonal Band Screen
CSF PCR Full Profile
Dehydroepiandrosterone Serum
Dihydrotestosterone Serum
Fasting Glucose Plasma
Fibrinogen
Fluid Cholesterol
Fluid Creatinine
Fluid Glucose
Fluid Triglycerides
Full blood count NOS
Glucose Plasma
Lactate Plasma
Liver Function
Myocardial Antibody
Pancreatic cyst fluid CEA
Progesterone Serum
Prostate Specific Antigen
Rheumatoid Factor
Sex Hormone Binding Globulin Serum
Testosterone Serum
Total Bilirubin Serum

## Sheet: v005_2022-06_README
version005_2022_06
the live/latest version of this file is a google sheets: https://docs.google.com/spreadsheets/d/1ipwdF2j_owfr_QbkDYk1rk0TW3KtdfQYVQn-Vf-o38s/edit?usp=sharing
Data sources for version005_2022_06 phenotypes	Data types	Number of uniq valid NHS numbers used for data linkage	Date data linkage performed	Notes
Barts Health NHS Trust inpatients and outpatients	ICD10, OPCS (from finished episode clinical coding)	47199	2022-05-26	will overlap substantially with NHS Digital Hospital Episode Statistics data
Barts Health NHS Trust inpatients and outpatients	SNOMED (from coding by doctors nurses & allied health professionals)	47199	2022-03-19
NHS Digital CIVREG_MORT	ICD10, OPCS (from Death Certificates)	46434	2021-09-24	death certificate data on ~500 individuals
NHS Digital Hospital Episode Statistics APC, OP	ICD10, OPCS (from finished episode clinical coding)	46434	2021-09-24	APC=admitted patient care (inpatients) OP=outpatients
Bradford Teaching Hospitals NHS Trust inpatients and outpatients	ICD10, OPCS (from finished episode clinical coding)	48020	2022-06-10	will overlap substantially with NHS Digital Hospital Episode Statistics data
Bradford Teaching Hospitals NHS Trust inpatients and outpatients	SNOMED (from coding by doctors nurses & allied health professionals)	48020	2022-06-10	as at 14 June 2022, some SNOMED names from Bradford data could not be mapped to ConceptIDs, see README.txt
Discovery Primary Care 7 CCGS bhr thchwfne	SNOMED observations, procedures	47139	2022-04-23
version005_2022_06 curated phenotypes
237 binary phenotypes (233 simple, 4 complex)
released 14 Jun 2022
notes:
GNH0001 to GNH0038 are identical to v004 codelists
GNH0241 to GNH0251 are identical to v004 codelists
MULTIPLY codelists have been updated with latest version, there are some changes versus v004, see https://github.com/f-eto/MULTIPLY-Initiative/tree/main/MULTIPLY_combined_codelists
counts will differ from v004 as some health record datasets have been refreshed, and also with more volunteers for data linkage
version005_2022_06 1st Occurrence of 3 digit ICD10 (as UKBB)
ICD10 codes (3 or 4 digit depending on dataset) were obtained (unaltered) from Barts Health NHS Trust, Bradford Teaching Hospitals NHS Trust, and NHS Digital Hospital Episode Statistics, and Mortality
SNOMED codes were obtained from Barts Health NHS Trust, Bradford Teaching Hospitals NHS Trust, and primary care (7 CCGs). SNOMED codes were then mapped to 4 digit ICD10.
Mapping was done as both 1:many and 1:1 (UKBB did 1:1, but this loses a lot of SNOMED codes & data)
However there is clearly over-mapping with 1:many using the NHS Digital map, especially e.g. infectious disease (but throughout the list, not just infectious disease) - therefore we use the 1:1 mapping
We will investigate other mapping systems.
Data were merged.
Data were reduced to 3 digit ICD10, and the first occurrence by date taken.
Mostly the methods used by UK Biobank were followed https://biobank.ndph.ox.ac.uk/showcase/showcase/docs/first_occurrences_outcomes.pdf
45,107 individuals had one or more ICD10 codes
See the readme for more detail on methods and datasets!

## Sheet: v005_2022-06_1stOccurrenceICD10
ICD10	n cases of 45106 with 1st occurrence ICD10 data in version005_2022_06 1:many SNOMED:ICD10 mapping DEPRECATED - DONT USE	n cases of 44606 with data in version005_2022_06 1:1 SNOMED:ICD10 mapping	ICD10_name
A00	2682	4	Cholera
A01	2896	120	Typhoid and paratyphoid fevers
A02	2836	80	Other salmonella infections
A03	2701	24	Shigellosis
A04	4030	944	Other bacterial intestinal infections
A05	2809	143	Other bacterial foodborne intoxications, not elsewhere classified
A06	4294	12	Amoebiasis
A07	2724	41	Other protozoal intestinal diseases
A08	8603	2382	Viral and other specified intestinal infections
A09	9058	2541	Other gastroenteritis and colitis of infectious and unspecified origin
A15	4556	86	Respiratory tuberculosis, bacteriologically and histologically confirmed
A16	9171	195	Respiratory tuberculosis, not confirmed bacteriologically or histologically
A17	692	19	Tuberculosis of nervous system
A18	18644	225	Tuberculosis of other organs
A19	34	31	Miliary tuberculosis
A20	4	1	Plague
A21	2537	0	Tularaemia
A22	1823	0	Anthrax
A23	1	0	Brucellosis
A24	30	0	Glanders and melioidosis
A25	14	0	Rat-bite fevers
A26	6282	0	Erysipeloid
A27	192	0	Leptospirosis
A28	1	1	Other zoonotic bacterial diseases, not elsewhere classified
A30	2200	9	Leprosy [Hansen disease]
A31	11	5	Infection due to other mycobacteria
A32	11	0	Listeriosis
A33	610	0	Tetanus neonatorum
A34	8	0	Obstetrical tetanus
A35	8	0	Other tetanus
A36	14121	4	Diphtheria
A37	98	82	Whooping cough
A38	129	1	Scarlet fever
A39	2607	13	Meningococcal infection
A40	888	41	Streptococcal sepsis
A41	1295	776	Other sepsis
A42	27	23	Actinomycosis
A46	1196	3	Erysipelas
A48	76	12	Other bacterial diseases, not elsewhere classified
A49	890	225	Bacterial infection of unspecified site
A50	2937	1	Congenital syphilis
A51	2329	4	Early syphilis
A52	7252	9	Late syphilis
A53	64	3	Other and unspecified syphilis
A54	8461	39	Gonococcal infection
A55	139	2	Chlamydial lymphogranuloma (venereum)
A56	4524	7	Other sexually transmitted chlamydial diseases
A57	86	1	Chancroid
A58	44	1	Granuloma inguinale
A59	1419	14	Trichomoniasis
A60	253	5	Anogenital herpesviral [herpes simplex] infection
A63	285	243	Other predominantly sexually transmitted diseases, not elsewhere classified
A64	54	0	Unspecified sexually transmitted disease
A65	1	0	Nonvenereal syphilis
A66	2486	1	Yaws
A67	181	0	Pinta [carate]
A68	6	5	Relapsing fevers
A69	5731	5	Other spirochaetal infections
A70	69	0	Chlamydia psittaci infection
A71	2585	1	Trachoma
A74	2606	1	Other diseases caused by chlamydiae
A75	2	2	Typhus fever
A80	7	1	Acute poliomyelitis
A81	1	1	Atypical virus infections of central nervous system
A83	17	2	Mosquito-borne viral encephalitis
A84	17	2	Tick-borne viral encephalitis
A85	17	2	Other viral encephalitis, not elsewhere classified
A86	21	7	Unspecified viral encephalitis
A87	45	17	Viral meningitis
A88	2490	3	Other viral infections of central nervous system, not elsewhere classified
A90	2	2	Dengue
A92	21	0	Other mosquito-borne viral fevers
A93	69	0	Other arthropod-borne viral fevers, not elsewhere classified
A95	1	1	Yellow fever
A97	14	14	Dengue
A98	41	39	Other viral haemorrhagic fevers, not elsewhere classified
A99	2	0	Unspecified viral haemorrhagic fever
B00	19509	755	Herpesviral [herpes simplex] infections
B01	2012	1997	Varicella [chickenpox]
B02	6336	924	Zoster [herpes zoster]
B03	9	9	Smallpox
B05	152	101	Measles
B06	22	22	Rubella [German measles]
B07	5244	5244	Viral warts
B08	12598	388	Other viral infections characterized by skin and mucous membrane lesions, not elsewhere classified
B09	111	2	Unspecified viral infection characterized by skin and mucous membrane lesions
B15	102	49	Acute hepatitis A
B16	196	77	Acute hepatitis B
B17	282	66	Other acute viral hepatitis
B18	733	538	Chronic viral hepatitis
B19	65	20	Unspecified viral hepatitis
B20	3082	2	Human immunodeficiency virus [HIV] disease resulting in infectious and parasitic diseases
B21	3	0	Human immunodeficiency virus [HIV] disease resulting in malignant neoplasms
B22	127	1	Human immunodeficiency virus [HIV] disease resulting in other specified diseases
B23	803	1	Human immunodeficiency virus [HIV] disease resulting in other conditions
B24	6	4	Unspecified human immunodeficiency virus [HIV] disease
B25	178	30	Cytomegaloviral disease
B26	291	126	Mumps
B27	3850	55	Infectious mononucleosis
B30	2756	5	Viral conjunctivitis
B33	7066	12	Other viral diseases, not elsewhere classified
B34	8230	512	Viral infection of unspecified site
B35	7390	7236	Dermatophytosis
B36	5434	4177	Other superficial mycoses
B37	11767	700	Candidiasis
B38	138	0	Coccidioidomycosis
B39	142	4	Histoplasmosis
B40	138	0	Blastomycosis
B41	140	2	Paracoccidioidomycosis
B42	138	0	Sporotrichosis
B43	139	1	Chromomycosis and phaeomycotic abscess
B44	1333	18	Aspergillosis
B45	139	1	Cryptococcosis
B46	139	1	Zygomycosis
B47	143	4	Mycetoma
B48	211	4	Other mycoses, not elsewhere classified
B49	1672	37	Unspecified mycosis
B50	1350	7	Plasmodium falciparum malaria
B51	143	24	Plasmodium vivax malaria
B52	123	0	Plasmodium malariae malaria
B53	123	0	Other parasitologically confirmed malaria
B54	172	6	Unspecified malaria
B55	12	2	Leishmaniasis
B56	11	0	African trypanosomiasis
B57	14	0	Chagas disease
B58	815	3	Toxoplasmosis
B59	14	5	Pneumocystosis
B60	2533	0	Other protozoal diseases, not elsewhere classified
B64	9	0	Unspecified protozoal disease
B65	2794	2	Schistosomiasis [bilharziasis]
B66	112	0	Other fluke infections
B67	210	2	Echinococcosis
B68	108	0	Taeniasis
B69	362	0	Cysticercosis
B70	104	0	Diphyllobothriasis and sparganosis
B71	363	5	Other cestode infections
B72	104	0	Dracunculiasis
B73	104	0	Onchocerciasis
B74	190	1	Filariasis
B75	105	1	Trichinellosis
B76	6358	15	Hookworm diseases
B77	125	2	Ascariasis
B78	3806	89	Strongyloidiasis
B79	117	13	Trichuriasis
B80	620	524	Enterobiasis
B81	106	2	Other intestinal helminthiases, not elsewhere classified
B82	2945	62	Unspecified intestinal parasitism
B83	360	8	Other helminthiases
B85	690	690	Pediculosis and phthiriasis
B86	2870	1581	Scabies
B88	1637	1	Other infestations
B89	2614	0	Unspecified parasitic disease
B90	174	24	Sequelae of tuberculosis
B91	22	18	Sequelae of poliomyelitis
B92	1	1	Sequelae of leprosy
B94	66	15	Sequelae of other and unspecified infectious and parasitic diseases
B95	1238	781	Streptococcus and staphylococcus as the cause of diseases classified to other chapters
B96	1834	1703	Other specified bacterial agents as the cause of diseases classified to other chapters
B97	7575	781	Viral agents as the cause of diseases classified to other chapters
B98	1739	851	Other specified infectious agents as the cause of diseases classified to other chapters
B99	3722	121	Other and unspecified infectious diseases
C00	4	4	Malignant neoplasm of lip
C01	3	2	Malignant neoplasm of base of tongue
C02	14	10	Malignant neoplasm of other and unspecified parts of tongue
C03	2	2	Malignant neoplasm of gum
C04	3	3	Malignant neoplasm of floor of mouth
C05	4	2	Malignant neoplasm of palate
C06	8	8	Malignant neoplasm of other and unspecified parts of mouth
C07	3	3	Malignant neoplasm of parotid gland
C08	3	3	Malignant neoplasm of other and unspecified major salivary glands
C09	5	4	Malignant neoplasm of tonsil
C10	2	2	Malignant neoplasm of oropharynx
C11	8	2	Malignant neoplasm of nasopharynx
C12	2	2	Malignant neoplasm of piriform sinus
C13	2	2	Malignant neoplasm of hypopharynx
C14	4	4	Malignant neoplasm of other and ill-defined sites in the lip, oral cavity and pharynx
C15	13	13	Malignant neoplasm of oesophagus
C16	42	42	Malignant neoplasm of stomach
C17	21	11	Malignant neoplasm of small intestine
C18	100	81	Malignant neoplasm of colon
C19	79	22	Malignant neoplasm of rectosigmoid junction
C20	40	37	Malignant neoplasm of rectum
C21	7	7	Malignant neoplasm of anus and anal canal
C22	53	52	Malignant neoplasm of liver and intrahepatic bile ducts
C23	16	16	Malignant neoplasm of gallbladder
C24	13	11	Malignant neoplasm of other and unspecified parts of biliary tract
C25	25	25	Malignant neoplasm of pancreas
C26	20	10	Malignant neoplasm of other and ill-defined digestive organs
C30	1	1	Malignant neoplasm of nasal cavity and middle ear
C31	1	1	Malignant neoplasm of accessory sinuses
C32	10	10	Malignant neoplasm of larynx
C33	2	2	Malignant neoplasm of trachea
C34	74	74	Malignant neoplasm of bronchus and lung
C37	3	1	Malignant neoplasm of thymus
C38	2	2	Malignant neoplasm of heart, mediastinum and pleura
C39	1	1	Malignant neoplasm of other and ill-defined sites in the respiratory system and intrathoracic organs
C40	5	5	Malignant neoplasm of bone and articular cartilage of limbs
C41	13	12	Malignant neoplasm of bone and articular cartilage of other and unspecified sites
C43	6	6	Malignant melanoma of skin
C44	115	38	Other malignant neoplasms of skin
C45	3	2	Mesothelioma
C46	1	0	Kaposi sarcoma
C47	3	2	Malignant neoplasm of peripheral nerves and autonomic nervous system
C48	6	5	Malignant neoplasm of retroperitoneum and peritoneum
C49	13	13	Malignant neoplasm of other connective and soft tissue
C50	249	245	Malignant neoplasm of breast
C51	9	3	Malignant neoplasm of vulva
C52	1	1	Malignant neoplasm of vagina
C53	21	10	Malignant neoplasm of cervix uteri
C54	52	51	Malignant neoplasm of corpus uteri
C55	18	9	Malignant neoplasm of uterus, part unspecified
C56	57	57	Malignant neoplasm of ovary
C57	21	11	Malignant neoplasm of other and unspecified female genital organs
C58	2	0	Malignant neoplasm of placenta
C60	7	0	Malignant neoplasm of penis
C61	123	123	Malignant neoplasm of prostate
C62	12	9	Malignant neoplasm of testis
C63	7	0	Malignant neoplasm of other and unspecified male genital organs
C64	60	58	Malignant neoplasm of kidney, except renal pelvis
C65	15	2	Malignant neoplasm of renal pelvis
C66	4	4	Malignant neoplasm of ureter
C67	50	50	Malignant neoplasm of bladder
C68	9	9	Malignant neoplasm of other and unspecified urinary organs
C69	6	6	Malignant neoplasm of eye and adnexa
C70	3	3	Malignant neoplasm of meninges
C71	36	24	Malignant neoplasm of brain
C72	4	4	Malignant neoplasm of spinal cord, cranial nerves and other parts of central nervous system
C73	65	65	Malignant neoplasm of thyroid gland
C74	4	4	Malignant neoplasm of adrenal gland
C75	15	12	Malignant neoplasm of other endocrine glands and related structures
C76	5	5	Malignant neoplasm of other and ill-defined sites
C77	191	191	Secondary and unspecified malignant neoplasm of lymph nodes
C78	195	159	Secondary malignant neoplasm of respiratory and digestive organs
C79	162	137	Secondary malignant neoplasm of other and unspecified sites
C80	91	84	Malignant neoplasm without specification of site
C81	45	41	Hodgkin lymphoma
C82	22	18	Follicular lymphoma
C83	52	45	Non-follicular lymphoma
C84	151	10	Mature T/NK-cell lymphomas
C85	70	68	Other and unspecified types of non-Hodgkin lymphoma
C86	7	7	Other specified types of T/NK-cell lymphoma
C88	14	5	Malignant immunoproliferative diseases
C90	373	32	Multiple myeloma and malignant plasma cell neoplasms
C91	29	24	Lymphoid leukaemia
C92	29	23	Myeloid leukaemia
C93	9	2	Monocytic leukaemia
C94	14	4	Other leukaemias of specified cell type
C95	18	11	Leukaemia of unspecified cell type
C96	11	4	Other and unspecified malignant neoplasms of lymphoid, haematopoietic and related tissue
C97	13	13	Malignant neoplasms of independent (primary) multiple sites
D00	6	6	Carcinoma in situ of oral cavity, oesophagus and stomach
D01	20	20	Carcinoma in situ of other and unspecified digestive organs
D02	2	2	Carcinoma in situ of middle ear and respiratory system
D03	1	1	Melanoma in situ
D04	6	6	Carcinoma in situ of skin
D05	72	72	Carcinoma in situ of breast
D06	67	59	Carcinoma in situ of cervix uteri
D07	33	21	Carcinoma in situ of other and unspecified genital organs
D09	21	18	Carcinoma in situ of other and unspecified sites
D10	29	29	Benign neoplasm of mouth and pharynx
D11	28	28	Benign neoplasm of major salivary glands
D12	871	788	Benign neoplasm of colon, rectum, anus and anal canal
D13	183	76	Benign neoplasm of other and ill-defined parts of digestive system
D14	50	32	Benign neoplasm of middle ear and respiratory system
D15	6	5	Benign neoplasm of other and unspecified intrathoracic organs
D16	82	62	Benign neoplasm of bone and articular cartilage
D17	1963	1963	Benign lipomatous neoplasm
D18	326	315	Haemangioma and lymphangioma, any site
D20	1	0	Benign neoplasm of soft tissue of retroperitoneum and peritoneum
D21	91	90	Other benign neoplasms of connective and other soft tissue
D22	911	908	Melanocytic naevi
D23	502	395	Other benign neoplasms of skin
D24	536	466	Benign neoplasm of breast
D25	2411	2411	Leiomyoma of uterus
D26	52	50	Other benign neoplasms of uterus
D27	1141	200	Benign neoplasm of ovary
D28	110	32	Benign neoplasm of other and unspecified female genital organs
D29	695	15	Benign neoplasm of male genital organs
D30	15	15	Benign neoplasm of urinary organs
D31	19	17	Benign neoplasm of eye and adnexa
D32	55	55	Benign neoplasm of meninges
D33	53	41	Benign neoplasm of brain and other parts of central nervous system
D34	33	33	Benign neoplasm of thyroid gland
D35	136	135	Benign neoplasm of other and unspecified endocrine glands
D36	200	200	Benign neoplasm of other and unspecified sites
D37	72	70	Neoplasm of uncertain or unknown behaviour of oral cavity and digestive organs
D38	16	11	Neoplasm of uncertain or unknown behaviour of middle ear and respiratory and intrathoracic organs
D39	28	26	Neoplasm of uncertain or unknown behaviour of female genital organs
D40	6	4	Neoplasm of uncertain or unknown behaviour of male genital organs
D41	37	35	Neoplasm of uncertain or unknown behaviour of urinary organs
D42	4	2	Neoplasm of uncertain or unknown behaviour of meninges
D43	30	14	Neoplasm of uncertain or unknown behaviour of brain and central nervous system
D44	34	23	Neoplasm of uncertain or unknown behaviour of endocrine glands
D45	38	36	Polycythaemia vera
D46	16	11	Myelodysplastic syndromes
D47	980	182	Other neoplasms of uncertain or unknown behaviour of lymphoid, haematopoietic and related tissue
D48	63	56	Neoplasm of uncertain or unknown behaviour of other and unspecified sites
D50	10887	8361	Iron deficiency anaemia
D51	2092	391	Vitamin B₁₂ deficiency anaemia
D52	298	187	Folate deficiency anaemia
D53	193	46	Other nutritional anaemias
D55	118	21	Anaemia due to enzyme disorders
D56	1220	1046	Thalassaemia
D57	225	129	Sickle-cell disorders
D58	815	529	Other hereditary haemolytic anaemias
D59	1510	16	Acquired haemolytic anaemia
D60	3151	2	Acquired pure red cell aplasia [erythroblastopenia]
D61	3344	97	Other aplastic anaemias
D62	3366	68	Acute posthaemorrhagic anaemia
D63	3191	73	Anaemia in chronic diseases classified elsewhere
D64	5987	3742	Other anaemias
D65	40	3	Disseminated intravascular coagulation [defibrination syndrome]
D66	57	25	Hereditary factor VIII deficiency
D67	38	3	Hereditary factor IX deficiency
D68	253	206	Other coagulation defects
D69	1256	631	Purpura and other haemorrhagic conditions
D70	1069	193	Agranulocytosis
D71	66	6	Functional disorders of polymorphonuclear neutrophils
D72	775	431	Other disorders of white blood cells
D73	109	56	Diseases of spleen
D74	73	2	Methaemoglobinaemia
D75	223	214	Other diseases of blood and blood-forming organs
D76	21	15	Other specified diseases with participation of lymphoreticular and reticulohistiocytic tissue
D77	78	0	Other disorders of blood and blood-forming organs in diseases classified elsewhere
D80	10	9	Immunodeficiency with predominantly antibody defects
D81	4	3	Combined immunodeficiencies
D82	60	4	Immunodeficiency associated with other major defects
D83	2	2	Common variable immunodeficiency
D84	174	11	Other immunodeficiencies
D86	273	141	Sarcoidosis
D89	134	61	Other disorders involving the immune mechanism, not elsewhere classified
E00	2	0	Congenital iodine-deficiency syndrome
E01	2257	12	Iodine-deficiency-related thyroid disorders and allied conditions
E02	561	23	Subclinical iodine-deficiency hypothyroidism
E03	5188	2359	Other hypothyroidism
E04	922	778	Other nontoxic goitre
E05	1504	485	Thyrotoxicosis [hyperthyroidism]
E06	671	135	Thyroiditis
E07	120	74	Other disorders of thyroid
E10	5931	486	Type 1 diabetes mellitus
E11	11367	7331	Type 2 diabetes mellitus
E12	5793	1	Malnutrition-related diabetes mellitus
E13	5826	43	Other specified diabetes mellitus
E14	6131	851	Unspecified diabetes mellitus
E15	386	1	Nondiabetic hypoglycaemic coma
E16	673	390	Other disorders of pancreatic internal secretion
E20	37	13	Hypoparathyroidism
E21	201	92	Hyperparathyroidism and other disorders of parathyroid gland
E22	179	166	Hyperfunction of pituitary gland
E23	2257	113	Hypofunction and other disorders of pituitary gland
E24	15	15	Cushing syndrome
E25	9	7	Adrenogenital disorders
E26	26	26	Hyperaldosteronism
E27	123	112	Other disorders of adrenal gland
E28	4751	2512	Ovarian dysfunction
E29	53	52	Testicular dysfunction
E30	34	25	Disorders of puberty, not elsewhere classified
E31	1	1	Polyglandular dysfunction
E32	7	7	Diseases of thymus
E34	451	63	Other endocrine disorders
E35	133	0	Disorders of endocrine glands in diseases classified elsewhere
E40	2	0	Kwashiorkor
E41	4	1	Nutritional marasmus
E42	3	1	Marasmic kwashiorkor
E43	2	0	Unspecified severe protein-energy malnutrition
E44	3	1	Protein-energy malnutrition of moderate and mild degree
E45	164	0	Retarded development following protein-energy malnutrition
E46	26	24	Unspecified protein-energy malnutrition
E50	185	0	Vitamin A deficiency
E51	27	0	Thiamine deficiency
E52	740	0	Niacin deficiency [pellagra]
E53	3759	928	Deficiency of other B group vitamins
E54	16	0	Ascorbic acid deficiency
E55	15847	3487	Vitamin D deficiency
E56	420	420	Other vitamin deficiencies
E58	844	13	Dietary calcium deficiency
E59	6	1	Dietary selenium deficiency
E60	10	5	Dietary zinc deficiency
E61	2769	161	Deficiency of other nutrient elements
E63	4782	22	Other nutritional deficiencies
E64	16092	1	Sequelae of malnutrition and other nutritional deficiencies
E65	12	12	Localized adiposity
E66	8523	7534	Obesity
E67	10	1	Other hyperalimentation
E68	3	0	Sequelae of hyperalimentation
E70	1746	8	Disorders of aromatic amino-acid metabolism
E71	380	1	Disorders of branched-chain amino-acid metabolism and fatty-acid metabolism
E72	23	22	Other disorders of amino-acid metabolism
E73	74	55	Lactose intolerance
E74	483	53	Other disorders of carbohydrate metabolism
E75	67	14	Disorders of sphingolipid metabolism and other lipid storage disorders
E76	13	0	Disorders of glycosaminoglycan metabolism
E77	2	2	Disorders of glycoprotein metabolism
E78	10560	8895	Disorders of lipoprotein metabolism and other lipidaemias
E79	58	58	Disorders of purine and pyrimidine metabolism
E80	289	79	Disorders of porphyrin and bilirubin metabolism
E83	1324	374	Disorders of mineral metabolism
E84	308	14	Cystic fibrosis
E85	76	13	Amyloidosis
E86	766	694	Volume depletion
E87	1851	1809	Other disorders of fluid, electrolyte and acid-base balance
E88	159	146	Other metabolic disorders
E89	2826	205	Postprocedural endocrine and metabolic disorders, not elsewhere classified
E90	5	0	Nutritional and metabolic disorders in diseases classified elsewhere
F00	98	54	Dementia in Alzheimer disease
F01	96	89	Vascular dementia
F02	100	11	Dementia in other diseases classified elsewhere
F03	3630	137	Unspecified dementia
F04	15	2	Organic amnesic syndrome, not induced by alcohol and other psychoactive substances
F05	611	260	Delirium, not induced by alcohol and other psychoactive substances
F06	3987	192	Other mental disorders due to brain damage and dysfunction and to physical disease
F07	563	73	Personality and behavioural disorders due to brain disease, damage and dysfunction
F09	118	3	Unspecified organic or symptomatic mental disorder
F10	562	249	Mental and behavioural disorders due to use of alcohol
F11	409	179	Mental and behavioural disorders due to use of opioids
F12	486	170	Mental and behavioural disorders due to use of cannabinoids
F13	374	36	Mental and behavioural disorders due to use of sedatives or hypnotics
F14	342	111	Mental and behavioural disorders due to use of cocaine
F15	359	20	Mental and behavioural disorders due to use of other stimulants, including caffeine
F16	253	14	Mental and behavioural disorders due to use of hallucinogens
F17	9509	9361	Mental and behavioural disorders due to use of tobacco
F18	240	2	Mental and behavioural disorders due to use of volatile solvents
F19	513	188	Mental and behavioural disorders due to multiple drug use and use of other psychoactive substances
F20	3698	367	Schizophrenia
F21	215	7	Schizotypal disorder
F22	178	84	Persistent delusional disorders
F23	251	93	Acute and transient psychotic disorders
F24	110	2	Induced delusional disorder
F25	169	137	Schizoaffective disorders
F28	64	13	Other nonorganic psychotic disorders
F29	340	319	Unspecified nonorganic psychosis
F30	178	56	Manic episode
F31	298	192	Bipolar affective disorder
F32	5508	3299	Depressive episode
F33	3950	414	Recurrent depressive disorder
F34	3590	164	Persistent mood [affective] disorders
F38	85	7	Other mood [affective] disorders
F39	213	12	Unspecified mood [affective] disorder
F40	576	392	Phobic anxiety disorders
F41	9510	7225	Other anxiety disorders
F42	205	188	Obsessive-compulsive disorder
F43	6114	3685	Reaction to severe stress, and adjustment disorders
F44	14097	96	Dissociative [conversion] disorders
F45	31585	763	Somatoform disorders
F48	2010	90	Other neurotic disorders
F50	744	84	Eating disorders
F51	3596	88	Nonorganic sleep disorders
F52	5412	1504	Sexual dysfunction, not caused by organic disorder or disease
F53	3798	447	Mental and behavioural disorders associated with the puerperium, not elsewhere classified
F54	25	3	Psychological and behavioural factors associated with disorders or diseases classified elsewhere
F55	11	3	Abuse of non-dependence-producing substances
F59	9	0	Unspecified behavioural syndromes associated with physiological disturbances and physical factors
F60	282	125	Specific personality disorders
F61	54	5	Mixed and other personality disorders
F62	57	5	Enduring personality changes, not attributable to brain damage and disease
F63	31	11	Habit and impulse disorders
F64	4	2	Gender identity disorders
F65	1	1	Disorders of sexual preference
F66	269	50	Psychological and behavioural disorders associated with sexual development and orientation
F68	32	0	Other disorders of adult personality and behaviour
F69	154	127	Unspecified disorder of adult personality and behaviour
F70	15	13	Mild mental retardation
F71	10	8	Moderate mental retardation
F72	6	4	Severe mental retardation
F73	2	0	Profound mental retardation
F78	1	0	Other mental retardation
F79	60	12	Unspecified mental retardation
F80	474	77	Specific developmental disorders of speech and language
F81	246	174	Specific developmental disorders of scholastic skills
F82	17	4	Specific developmental disorder of motor function
F83	23	1	Mixed specific developmental disorders
F84	277	32	Pervasive developmental disorders
F88	25	11	Other disorders of psychological development
F89	29	15	Unspecified disorder of psychological development
F90	39	38	Hyperkinetic disorders
F91	82	74	Conduct disorders
F92	10	2	Mixed disorders of conduct and emotions
F93	6	6	Emotional disorders with onset specific to childhood
F94	5	5	Disorders of social functioning with onset specific to childhood and adolescence
F95	40	14	Tic disorders
F98	859	63	Other behavioural and emotional disorders with onset usually occurring in childhood and adolescence
F99	282	184	Mental disorder, not otherwise specified
G00	47	18	Bacterial meningitis, not elsewhere classified
G01	65	12	Meningitis in bacterial diseases classified elsewhere
G02	1402	3	Meningitis in other infectious and parasitic diseases classified elsewhere
G03	31	8	Meningitis due to other and unspecified causes
G04	43	17	Encephalitis, myelitis and encephalomyelitis
G05	27	6	Encephalitis, myelitis and encephalomyelitis in diseases classified elsewhere
G06	24	6	Intracranial and intraspinal abscess and granuloma
G07	20	10	Intracranial and intraspinal abscess and granuloma in diseases classified elsewhere
G08	181	18	Intracranial and intraspinal phlebitis and thrombophlebitis
G09	6	6	Sequelae of inflammatory diseases of central nervous system
G11	45	12	Hereditary ataxia
G12	19	9	Spinal muscular atrophy and related syndromes
G14	3	3	Postpolio syndrome
G20	102	59	Parkinson disease
G21	60	13	Secondary parkinsonism
G22	52	0	Parkinsonism in diseases classified elsewhere
G23	24	19	Other degenerative diseases of basal ganglia
G24	1197	159	Dystonia
G25	802	345	Other extrapyramidal and movement disorders
G26	11	0	Extrapyramidal and movement disorders in diseases classified elsewhere
G30	98	49	Alzheimer disease
G31	114	97	Other degenerative diseases of nervous system, not elsewhere classified
G32	12	5	Other degenerative disorders of nervous system in diseases classified elsewhere
G35	52	46	Multiple sclerosis
G36	55	3	Other acute disseminated demyelination
G37	35	23	Other demyelinating diseases of central nervous system
G40	4087	404	Epilepsy
G41	269	29	Status epilepticus
G43	13122	1619	Migraine
G44	13733	3377	Other headache syndromes
G45	1233	435	Transient cerebral ischaemic attacks and related syndromes
G46	124	25	Vascular syndromes of brain in cerebrovascular diseases
G47	4568	1209	Sleep disorders
G50	635	196	Disorders of trigeminal nerve
G51	608	597	Facial nerve disorders
G52	20	14	Disorders of other cranial nerves
G53	86	10	Cranial nerve disorders in diseases classified elsewhere
G54	192	60	Nerve root and plexus disorders
G55	16149	661	Nerve root and plexus compressions in diseases classified elsewhere
G56	2790	2756	Mononeuropathies of upper limb
G57	2843	362	Mononeuropathies of lower limb
G58	77	34	Other mononeuropathies
G59	58	28	Mononeuropathy in diseases classified elsewhere
G60	77	12	Hereditary and idiopathic neuropathy
G61	64	26	Inflammatory polyneuropathy
G62	525	492	Other polyneuropathies
G63	552	172	Polyneuropathy in diseases classified elsewhere
G64	9	9	Other disorders of peripheral nervous system
G70	19	19	Myasthenia gravis and other myoneural disorders
G71	26	13	Primary disorders of muscles
G72	40	35	Other myopathies
G73	164	2	Disorders of myoneural junction and muscle in diseases classified elsewhere
G80	407	22	Cerebral palsy
G81	381	294	Hemiplegia
G82	21	19	Paraplegia and tetraplegia
G83	611	339	Other paralytic syndromes
G90	929	15	Disorders of autonomic nervous system
G91	53	41	Hydrocephalus
G92	1	1	Toxic encephalopathy
G93	1247	359	Other disorders of brain
G94	282	1	Other disorders of brain in diseases classified elsewhere
G95	416	69	Other diseases of spinal cord
G96	468	48	Other disorders of central nervous system
G97	11578	33	Postprocedural disorders of nervous system, not elsewhere classified
G98	21	7	Other disorders of nervous system, not elsewhere classified
G99	1954	120	Other disorders of nervous system in diseases classified elsewhere
H00	6670	4220	Hordeolum and chalazion
H01	2521	150	Other inflammation of eyelid
H02	2578	802	Other disorders of eyelid
H03	3123	5	Disorders of eyelid in diseases classified elsewhere
H04	6685	4269	Disorders of lacrimal system
H05	2063	264	Disorders of orbit
H06	104	8	Disorders of lacrimal system and orbit in diseases classified elsewhere
H10	9164	6413	Conjunctivitis
H11	1207	992	Other disorders of conjunctiva
H13	2828	15	Disorders of conjunctiva in diseases classified elsewhere
H15	331	329	Disorders of sclera
H16	503	92	Keratitis
H17	124	85	Corneal scars and opacities
H18	389	340	Other disorders of cornea
H19	1337	11	Disorders of sclera and cornea in diseases classified elsewhere
H20	551	303	Iridocyclitis
H21	162	144	Other disorders of iris and ciliary body
H22	391	9	Disorders of iris and ciliary body in diseases classified elsewhere
H25	3270	1185	Senile cataract
H26	3576	2105	Other cataract
H27	57	49	Other disorders of lens
H28	2735	24	Cataract and other disorders of lens in diseases classified elsewhere
H30	39	14	Chorioretinal inflammation
H31	78	59	Other disorders of choroid
H32	33	0	Chorioretinal disorders in diseases classified elsewhere
H33	250	110	Retinal detachments and breaks
H34	277	188	Retinal vascular occlusions
H35	1371	1138	Other retinal disorders
H36	4766	699	Retinal disorders in diseases classified elsewhere
H40	1149	991	Glaucoma
H42	467	0	Glaucoma in diseases classified elsewhere
H43	919	497	Disorders of vitreous body
H44	2247	625	Disorders of globe
H45	465	1	Disorders of vitreous body and globe in diseases classified elsewhere
H46	50	17	Optic neuritis
H47	247	207	Other disorders of optic [2nd] nerve and visual pathways
H48	34	1	Disorders of optic [2nd] nerve and visual pathways in diseases classified elsewhere
H49	158	77	Paralytic strabismus
H50	781	259	Other strabismus
H51	145	84	Other disorders of binocular movement
H52	437	437	Disorders of refraction and accommodation
H53	1911	1635	Visual disturbances
H54	357	353	Visual impairment including blindness (binocular or monocular)
H55	67	43	Nystagmus and other irregular eye movements
H57	4909	4820	Other disorders of eye and adnexa
H58	466	22	Other disorders of eye and adnexa in diseases classified elsewhere
H59	167	27	Postprocedural disorders of eye and adnexa, not elsewhere classified
H60	8590	497	Otitis externa
H61	3919	3894	Other disorders of external ear
H62	7088	10	Disorders of external ear in diseases classified elsewhere
H65	4746	894	Nonsuppurative otitis media
H66	5051	869	Suppurative and unspecified otitis media
H67	3606	0	Otitis media in diseases classified elsewhere
H68	1201	115	Eustachian salpingitis and obstruction
H69	1228	28	Other disorders of Eustachian tube
H70	99	21	Mastoiditis and related conditions
H71	73	62	Cholesteatoma of middle ear
H72	1309	522	Perforation of tympanic membrane
H73	127	127	Other disorders of tympanic membrane
H74	161	142	Other disorders of middle ear and mastoid
H75	55	0	Other disorders of middle ear and mastoid in diseases classified elsewhere
H80	112	77	Otosclerosis
H81	3979	1673	Disorders of vestibular function
H82	2510	1	Vertiginous syndromes in diseases classified elsewhere
H83	3488	1277	Other diseases of inner ear
H90	2647	1086	Conductive and sensorineural hearing loss
H91	2329	538	Other hearing loss
H92	6252	6179	Otalgia and effusion of ear
H93	3231	2014	Other disorders of ear, not elsewhere classified
H94	1478	0	Other disorders of ear in diseases classified elsewhere
H95	93	13	Postprocedural disorders of ear and mastoid process, not elsewhere classified
I00	34	2	Rheumatic fever without mention of heart involvement
I01	605	2	Rheumatic fever with heart involvement
I02	606	0	Rheumatic chorea
I05	237	56	Rheumatic mitral valve diseases
I06	224	8	Rheumatic aortic valve diseases
I07	217	190	Rheumatic tricuspid valve diseases
I08	739	444	Multiple valve diseases
I09	488	15	Other rheumatic heart diseases
I10	11514	8445	Essential (primary) hypertension
I11	7959	29	Hypertensive heart disease
I12	7755	158	Hypertensive renal disease
I13	7857	7	Hypertensive heart and renal disease
I15	57	27	Secondary hypertension
I20	12320	2330	Angina pectoris
I21	1436	1264	Acute myocardial infarction
I22	565	66	Subsequent myocardial infarction
I23	11	8	Certain current complications following acute myocardial infarction
I24	2218	828	Other acute ischaemic heart diseases
I25	3544	3238	Chronic ischaemic heart disease
I26	451	213	Pulmonary embolism
I27	154	129	Other pulmonary heart diseases
I28	44	15	Other diseases of pulmonary vessels
I30	108	51	Acute pericarditis
I31	231	210	Other diseases of pericardium
I32	129	2	Pericarditis in diseases classified elsewhere
I33	37	26	Acute and subacute endocarditis
I34	445	335	Nonrheumatic mitral valve disorders
I35	367	276	Nonrheumatic aortic valve disorders
I36	42	40	Nonrheumatic tricuspid valve disorders
I37	126	103	Pulmonary valve disorders
I38	305	49	Endocarditis, valve unspecified
I39	1698	0	Endocarditis and heart valve disorders in diseases classified elsewhere
I40	37	20	Acute myocarditis
I41	39	1	Myocarditis in diseases classified elsewhere
I42	332	188	Cardiomyopathy
I43	1824	4	Cardiomyopathy in diseases classified elsewhere
I44	500	467	Atrioventricular and left bundle-branch block
I45	498	433	Other conduction disorders
I46	181	153	Cardiac arrest
I47	592	345	Paroxysmal tachycardia
I48	604	604	Atrial fibrillation and flutter
I49	452	389	Other cardiac arrhythmias
I50	8079	1119	Heart failure
I51	1226	880	Complications and ill-defined descriptions of heart disease
I52	473	0	Other heart disorders in diseases classified elsewhere
I60	114	43	Subarachnoid haemorrhage
I61	174	95	Intracerebral haemorrhage
I62	74	53	Other nontraumatic intracranial haemorrhage
I63	642	433	Cerebral infarction
I64	832	134	Stroke, not specified as haemorrhage or infarction
I65	149	126	Occlusion and stenosis of precerebral arteries, not resulting in cerebral infarction
I66	110	15	Occlusion and stenosis of cerebral arteries, not resulting in cerebral infarction
I67	762	522	Other cerebrovascular diseases
I68	87	3	Cerebrovascular disorders in diseases classified elsewhere
I69	655	201	Sequelae of cerebrovascular disease
I70	223	162	Atherosclerosis
I71	196	157	Aortic aneurysm and dissection
I72	74	56	Other aneurysm and dissection
I73	1735	548	Other peripheral vascular diseases
I74	73	69	Arterial embolism and thrombosis
I77	207	133	Other disorders of arteries and arterioles
I78	113	97	Diseases of capillaries
I79	259	24	Disorders of arteries, arterioles and capillaries in diseases classified elsewhere
I80	775	624	Phlebitis and thrombophlebitis
I81	70	30	Portal vein thrombosis
I82	226	60	Other venous embolism and thrombosis
I83	2096	740	Varicose veins of lower extremities
I84	1112	1112	Haemorrhoids
I85	331	78	Oesophageal varices
I86	501	194	Varicose veins of other sites
I87	694	171	Other disorders of veins
I88	157	122	Nonspecific lymphadenitis
I89	1302	80	Other noninfective disorders of lymphatic vessels and lymph nodes
I95	1319	1312	Hypotension
I97	497	14	Postprocedural disorders of circulatory system, not elsewhere classified
I98	192	48	Other disorders of circulatory system in diseases classified elsewhere
I99	28	20	Other and unspecified disorders of circulatory system
J00	3842	171	Acute nasopharyngitis [common cold]
J01	4430	2533	Acute sinusitis
J02	15303	4114	Acute pharyngitis
J03	7914	5953	Acute tonsillitis
J04	1577	24	Acute laryngitis and tracheitis
J05	1386	34	Acute obstructive laryngitis [croup] and epiglottitis
J06	19506	5777	Acute upper respiratory infections of multiple and unspecified sites
J09	647	3	Influenza due to identified zoonotic or pandemic influenza virus
J10	7066	486	Influenza due to identified seasonal influenza virus
J11	23314	5195	Influenza, virus not identified
J12	1082	638	Viral pneumonia, not elsewhere classified
J13	585	69	Pneumonia due to Streptococcus pneumoniae
J14	543	15	Pneumonia due to Haemophilus influenzae
J15	628	126	Bacterial pneumonia, not elsewhere classified
J16	460	1	Pneumonia due to other infectious organisms, not elsewhere classified
J17	1786	19	Pneumonia in diseases classified elsewhere
J18	1917	1656	Pneumonia, organism unspecified
J20	2100	69	Acute bronchitis
J21	328	42	Acute bronchiolitis
J22	11585	5614	Unspecified acute lower respiratory infection
J30	14102	9629	Vasomotor and allergic rhinitis
J31	14330	410	Chronic rhinitis, nasopharyngitis and pharyngitis
J32	2863	1234	Chronic sinusitis
J33	323	321	Nasal polyp
J34	7679	5030	Other disorders of nose and nasal sinuses
J35	3277	796	Chronic diseases of tonsils and adenoids
J36	149	149	Peritonsillar abscess
J37	131	43	Chronic laryngitis and laryngotracheitis
J38	5541	219	Diseases of vocal cords and larynx, not elsewhere classified
J39	16700	172	Other diseases of upper respiratory tract
J40	904	50	Bronchitis, not specified as acute or chronic
J41	14157	30	Simple and mucopurulent chronic bronchitis
J42	7553	10	Unspecified chronic bronchitis
J43	122	93	Emphysema
J44	1426	813	Other chronic obstructive pulmonary disease
J45	12477	4796	Asthma
J46	5369	89	Status asthmaticus
J47	333	232	Bronchiectasis
J60	5192	1	Coalworker pneumoconiosis
J61	66	2	Pneumoconiosis due to asbestos and other mineral fibres
J62	5191	0	Pneumoconiosis due to dust containing silica
J63	65	1	Pneumoconiosis due to other inorganic dusts
J64	5191	0	Unspecified pneumoconiosis
J65	66	0	Pneumoconiosis associated with tuberculosis
J66	70	1	Airway disease due to specific organic dust
J67	636	7	Hypersensitivity pneumonitis due to organic dust
J68	1807	3	Respiratory conditions due to inhalation of chemicals, gases, fumes and vapours
J69	5279	107	Pneumonitis due to solids and liquids
J70	1659	2	Respiratory conditions due to other external agents
J80	52	46	Adult respiratory distress syndrome
J81	203	122	Pulmonary oedema
J82	5155	26	Pulmonary eosinophilia, not elsewhere classified
J84	310	178	Other interstitial pulmonary diseases
J85	7	4	Abscess of lung and mediastinum
J86	144	41	Pyothorax
J90	955	800	Pleural effusion, not elsewhere classified
J91	192	9	Pleural effusion in conditions classified elsewhere
J92	28	28	Pleural plaque
J93	110	98	Pneumothorax
J94	321	43	Other pleural conditions
J95	170	29	Postprocedural respiratory disorders, not elsewhere classified
J96	625	565	Respiratory failure, not elsewhere classified
J98	2301	2092	Other respiratory disorders
J99	2393	19	Respiratory disorders in diseases classified elsewhere
K00	164	148	Disorders of tooth development and eruption
K01	572	489	Embedded and impacted teeth
K02	1152	1147	Dental caries
K03	297	291	Other diseases of hard tissues of teeth
K04	1714	1556	Diseases of pulp and periapical tissues
K05	3388	811	Gingivitis and periodontal diseases
K06	2685	374	Other disorders of gingiva and edentulous alveolar ridge
K07	1254	253	Dentofacial anomalies [including malocclusion]
K08	1603	1595	Other disorders of teeth and supporting structures
K09	1687	85	Cysts of oral region, not elsewhere classified
K10	665	582	Other diseases of jaws
K11	1242	1071	Diseases of salivary glands
K12	5073	1775	Stomatitis and related lesions
K13	4633	2740	Other diseases of lip and oral mucosa
K14	1075	831	Diseases of tongue
K20	842	481	Oesophagitis
K21	9533	6671	Gastro-oesophageal reflux disease
K22	1059	923	Other diseases of oesophagus
K23	42	5	Disorders of oesophagus in diseases classified elsewhere
K25	1284	689	Gastric ulcer
K26	1245	637	Duodenal ulcer
K27	738	105	Peptic ulcer, site unspecified
K28	678	13	Gastrojejunal ulcer
K29	9070	6591	Gastritis and duodenitis
K30	13594	12234	Functional dyspepsia
K31	4666	905	Other diseases of stomach and duodenum
K35	732	602	Acute appendicitis
K36	186	13	Other appendicitis
K37	253	92	Unspecified appendicitis
K38	194	63	Other diseases of appendix
K40	992	944	Inguinal hernia
K41	75	14	Femoral hernia
K42	591	546	Umbilical hernia
K43	370	340	Ventral hernia
K44	1957	1687	Diaphragmatic hernia
K45	81	21	Other abdominal hernia
K46	150	95	Unspecified abdominal hernia
K50	399	334	Crohn disease [regional enteritis]
K51	455	373	Ulcerative colitis
K52	11670	1509	Other noninfective gastroenteritis and colitis
K55	164	117	Vascular disorders of intestine
K56	407	331	Paralytic ileus and intestinal obstruction without hernia
K57	886	804	Diverticular disease of intestine
K58	2269	2265	Irritable bowel syndrome
K59	12977	2870	Other functional intestinal disorders
K60	2571	945	Fissure and fistula of anal and rectal regions
K61	1792	674	Abscess of anal and rectal regions
K62	5222	2761	Other diseases of anus and rectum
K63	1443	1421	Other diseases of intestine
K64	7082	7082	Haemorrhoids and perianal venous thrombosis
K65	751	86	Peritonitis
K66	621	601	Other disorders of peritoneum
K67	36	7	Disorders of peritoneum in infectious diseases classified elsewhere
K70	308	29	Alcoholic liver disease
K71	87	11	Toxic liver disease
K72	110	92	Hepatic failure, not elsewhere classified
K73	107	84	Chronic hepatitis, not elsewhere classified
K74	350	197	Fibrosis and cirrhosis of liver
K75	421	232	Other inflammatory liver diseases
K76	4153	4086	Other diseases of liver
K77	379	3	Liver disorders in diseases classified elsewhere
K80	2549	2422	Cholelithiasis
K81	737	407	Cholecystitis
K82	432	420	Other diseases of gallbladder
K83	378	332	Other diseases of biliary tract
K85	395	365	Acute pancreatitis
K86	259	170	Other diseases of pancreas
K87	18	0	Disorders of gallbladder, biliary tract and pancreas in diseases classified elsewhere
K90	3857	198	Intestinal malabsorption
K91	4043	127	Postprocedural disorders of digestive system, not elsewhere classified
K92	4692	1665	Other diseases of digestive system
K93	7744	26	Disorders of other digestive organs in diseases classified elsewhere
L00	2264	2	Staphylococcal scalded skin syndrome
L01	4724	97	Impetigo
L02	6478	3313	Cutaneous abscess, furuncle and carbuncle
L03	5770	1675	Cellulitis
L04	2603	174	Acute lymphadenitis
L05	2655	441	Pilonidal cyst
L08	3921	1500	Other local infections of skin and subcutaneous tissue
L10	15	10	Pemphigus
L11	64	8	Other acantholytic disorders
L12	75	16	Pemphigoid
L13	14	3	Other bullous disorders
L14	2	0	Bullous disorders in diseases classified elsewhere
L20	5497	5400	Atopic dermatitis
L21	3395	3267	Seborrhoeic dermatitis
L22	190	126	Diaper [napkin] dermatitis
L23	1938	191	Allergic contact dermatitis
L24	3159	207	Irritant contact dermatitis
L25	3092	27	Unspecified contact dermatitis
L26	165	1	Exfoliative dermatitis
L27	7285	75	Dermatitis due to substances taken internally
L28	6822	692	Lichen simplex chronicus and prurigo
L29	7746	4511	Pruritus
L30	12065	7546	Other dermatitis
L40	2333	1567	Psoriasis
L41	166	16	Parapsoriasis
L42	373	226	Pityriasis rosea
L43	747	258	Lichen planus
L44	178	27	Other papulosquamous disorders
L50	3411	3335	Urticaria
L51	49	21	Erythema multiforme
L52	96	20	Erythema nodosum
L53	6372	107	Other erythematous conditions
L54	163	0	Erythema in diseases classified elsewhere
L55	90	75	Sunburn
L56	349	140	Other acute skin changes due to ultraviolet radiation
L57	759	482	Skin changes due to chronic exposure to nonionizing radiation
L58	808	0	Radiodermatitis
L59	172	24	Other disorders of skin and subcutaneous tissue related to radiation
L60	1595	893	Nail disorders
L62	298	0	Nail disorders in diseases classified elsewhere
L63	1424	723	Alopecia areata
L64	971	185	Androgenic alopecia
L65	4309	3355	Other nonscarring hair loss
L66	5148	34	Cicatricial alopecia [scarring hair loss]
L67	8	8	Hair colour and hair shaft abnormalities
L68	477	205	Hypertrichosis
L70	5472	4338	Acne
L71	5176	286	Rosacea
L72	2995	829	Follicular cysts of skin and subcutaneous tissue
L73	4282	461	Other follicular disorders
L74	796	296	Eccrine sweat disorders
L75	6	2	Apocrine sweat disorders
L80	818	570	Vitiligo
L81	1506	1223	Other disorders of pigmentation
L82	320	151	Seborrhoeic keratosis
L83	182	12	Acanthosis nigricans
L84	2331	2075	Corns and callosities
L85	2283	2066	Other epidermal thickening
L86	70	0	Keratoderma in diseases classified elsewhere
L87	237	1	Transepidermal elimination disorders
L88	10	10	Pyoderma gangrenosum
L89	202	132	Decubitus ulcer and pressure area
L90	1259	1019	Atrophic disorders of skin
L91	2027	670	Hypertrophic disorders of skin
L92	166	116	Granulomatous disorders of skin and subcutaneous tissue
L93	66	42	Lupus erythematosus
L94	86	41	Other localized connective tissue disorders
L95	82	22	Vasculitis limited to skin, not elsewhere classified
L97	350	212	Ulcer of lower limb, not elsewhere classified
L98	12366	5790	Other disorders of skin and subcutaneous tissue, not elsewhere classified
L99	2024	1	Other disorders of skin and subcutaneous tissue in diseases classified elsewhere
M00	370	60	Pyogenic arthritis
M01	5046	5	Direct infections of joint in infectious and parasitic diseases classified elsewhere
M02	449	35	Reactive arthropathies
M03	303	1	Postinfective and reactive arthropathies in diseases classified elsewhere
M05	1439	123	Seropositive rheumatoid arthritis
M06	2735	551	Other rheumatoid arthritis
M07	1169	104	Psoriatic and enteropathic arthropathies
M08	1390	20	Juvenile arthritis
M09	1135	1	Juvenile arthritis in diseases classified elsewhere
M10	1978	350	Gout
M11	1170	15	Other crystal arthropathies
M12	1176	36	Other specific arthropathies
M13	3049	1893	Other arthritis
M14	1213	15	Arthropathies in other diseases classified elsewhere
M15	4830	721	Polyarthrosis
M16	2150	128	Coxarthrosis [arthrosis of hip]
M17	4588	1288	Gonarthrosis [arthrosis of knee]
M18	1887	15	Arthrosis of first carpometacarpal joint
M19	3439	1976	Other arthrosis
M20	479	290	Acquired deformities of fingers and toes
M21	473	195	Other acquired deformities of limbs
M22	498	276	Disorders of patella
M23	1450	720	Internal derangement of knee
M24	665	274	Other specific joint derangements
M25	21736	15503	Other joint disorders, not elsewhere classified
M30	100	17	Polyarteritis nodosa and related conditions
M31	337	101	Other necrotizing vasculopathies
M32	208	94	Systemic lupus erythematosus
M33	92	9	Dermatopolymyositis
M34	111	18	Systemic sclerosis
M35	554	188	Other systemic involvement of connective tissue
M36	1856	4	Systemic disorders of connective tissue in diseases classified elsewhere
M40	153	35	Kyphosis and lordosis
M41	319	183	Scoliosis
M42	84	5	Spinal osteochondrosis
M43	1780	385	Other deforming dorsopathies
M45	648	76	Ankylosing spondylitis
M46	908	382	Other inflammatory spondylopathies
M47	3841	2363	Spondylosis
M48	1259	717	Other spondylopathies
M49	533	38	Spondylopathies in diseases classified elsewhere
M50	8896	504	Cervical disc disorders
M51	16702	1758	Other intervertebral disc disorders
M53	10348	953	Other dorsopathies, not elsewhere classified
M54	23604	7600	Dorsalgia
M60	194	38	Myositis
M61	89	7	Calcification and ossification of muscle
M62	3134	1564	Other disorders of muscle
M63	111	3	Disorders of muscle in diseases classified elsewhere
M65	3637	2843	Synovitis and tenosynovitis
M66	291	38	Spontaneous rupture of synovium and tendon
M67	1922	1659	Other disorders of synovium and tendon
M68	158	0	Disorders of synovium and tendon in diseases classified elsewhere
M70	2235	855	Soft tissue disorders related to use, overuse and pressure
M71	1026	65	Other bursopathies
M72	5067	4983	Fibroblastic disorders
M73	114	0	Soft tissue disorders in diseases classified elsewhere
M75	5036	3991	Shoulder lesions
M76	2117	913	Enthesopathies of lower limb, excluding foot
M77	5463	4073	Other enthesopathies
M79	17815	16741	Other soft tissue disorders, not elsewhere classified
M80	707	28	Osteoporosis with pathological fracture
M81	806	275	Osteoporosis without pathological fracture
M82	425	1	Osteoporosis in diseases classified elsewhere
M83	14786	37	Adult osteomalacia
M84	213	117	Disorders of continuity of bone
M85	583	489	Other disorders of bone density and structure
M86	230	83	Osteomyelitis
M87	136	41	Osteonecrosis
M88	119	8	Paget disease of bone [osteitis deformans]
M89	970	382	Other disorders of bone
M90	229	24	Osteopathies in diseases classified elsewhere
M91	88	7	Juvenile osteochondrosis of hip and pelvis
M92	191	87	Other juvenile osteochondrosis
M93	158	42	Other osteochondropathies
M94	2230	232	Other disorders of cartilage
M95	216	132	Other acquired deformities of musculoskeletal system and connective tissue
M96	204	13	Postprocedural musculoskeletal disorders, not elsewhere classified
M99	100	24	Biomechanical lesions, not elsewhere classified
N00	22	14	Acute nephritic syndrome
N01	11	1	Rapidly progressive nephritic syndrome
N02	1335	156	Recurrent and persistent haematuria
N03	64	50	Chronic nephritic syndrome
N04	89	57	Nephrotic syndrome
N05	67	52	Unspecified nephritic syndrome
N06	34	9	Isolated proteinuria with specified morphological lesion
N07	15	2	Hereditary nephropathy, not elsewhere classified
N08	559	217	Glomerular disorders in diseases classified elsewhere
N10	1042	757	Acute tubulo-interstitial nephritis
N11	547	50	Chronic tubulo-interstitial nephritis
N12	838	549	Tubulo-interstitial nephritis, not specified as acute or chronic
N13	1556	575	Obstructive and reflux uropathy
N14	16	13	Drug- and heavy-metal-induced tubulo-interstitial and tubular conditions
N15	83	20	Other renal tubulo-interstitial diseases
N16	202	25	Renal tubulo-interstitial disorders in diseases classified elsewhere
N17	1114	1061	Acute renal failure
N18	2462	2455	Chronic kidney disease
N19	3548	137	Unspecified kidney failure
N20	1448	737	Calculus of kidney and ureter
N21	1459	86	Calculus of lower urinary tract
N22	1	0	Calculus of urinary tract in diseases classified elsewhere
N23	1707	1142	Unspecified renal colic
N25	464	38	Disorders resulting from impaired renal tubular function
N26	57	50	Unspecified contracted kidney
N27	52	52	Small kidney of unknown cause
N28	1035	665	Other disorders of kidney and ureter, not elsewhere classified
N29	7724	14	Other disorders of kidney and ureter in diseases classified elsewhere
N30	1809	630	Cystitis
N31	434	423	Neuromuscular dysfunction of bladder, not elsewhere classified
N32	1348	1157	Other disorders of bladder
N33	8082	0	Bladder disorders in diseases classified elsewhere
N34	541	142	Urethritis and urethral syndrome
N35	442	403	Urethral stricture
N36	207	84	Other disorders of urethra
N37	1632	0	Urethral disorders in diseases classified elsewhere
N39	9795	3793	Other disorders of urinary system
N40	1349	1111	Hyperplasia of prostate
N41	1652	386	Inflammatory diseases of prostate
N42	81	73	Other disorders of prostate
N43	218	202	Hydrocele and spermatocele
N44	56	56	Torsion of testis
N45	456	308	Orchitis and epididymitis
N46	575	177	Male infertility
N47	77	71	Redundant prepuce, phimosis and paraphimosis
N48	5919	487	Other disorders of penis
N49	1181	45	Inflammatory disorders of male genital organs, not elsewhere classified
N50	2094	624	Other disorders of male genital organs
N51	1991	6	Disorders of male genital organs in diseases classified elsewhere
N60	2115	281	Benign mammary dysplasia
N61	841	160	Inflammatory disorders of breast
N62	195	195	Hypertrophy of breast
N63	1982	1982	Unspecified lump in breast
N64	4415	3815	Other disorders of breast
N70	295	177	Salpingitis and oophoritis
N71	256	66	Inflammatory disease of uterus, except cervix
N72	405	235	Inflammatory disease of cervix uteri
N73	1033	634	Other female pelvic inflammatory diseases
N74	657	1	Female pelvic inflammatory disorders in diseases classified elsewhere
N75	380	380	Diseases of Bartholin gland
N76	3931	667	Other inflammation of vagina and vulva
N77	6599	140	Vulvovaginal ulceration and inflammation in diseases classified elsewhere
N80	1211	1211	Endometriosis
N81	1405	1026	Female genital prolapse
N82	22	16	Fistulae involving female genital tract
N83	2148	1226	Noninflammatory disorders of ovary, fallopian tube and broad ligament
N84	1078	1078	Polyp of female genital tract
N85	936	833	Other noninflammatory disorders of uterus, except cervix
N86	495	409	Erosion and ectropion of cervix uteri
N87	661	470	Dysplasia of cervix uteri
N88	316	265	Other noninflammatory disorders of cervix uteri
N89	5004	4974	Other noninflammatory disorders of vagina
N90	2114	1188	Other noninflammatory disorders of vulva and perineum
N91	6545	3063	Absent, scanty and rare menstruation
N92	9496	5533	Excessive, frequent and irregular menstruation
N93	3853	3498	Other abnormal uterine and vaginal bleeding
N94	8835	1809	Pain and other conditions associated with female genital organs and menstrual cycle
N95	7712	2322	Menopausal and other perimenopausal disorders
N96	105	66	Habitual aborter
N97	1446	1171	Female infertility
N98	33	33	Complications associated with artificial fertilization
N99	759	92	Postprocedural disorders of genitourinary system, not elsewhere classified
O00	561	361	Ectopic pregnancy
O01	683	68	Hydatidiform mole
O02	1645	1235	Other abnormal products of conception
O03	5506	2666	Spontaneous abortion
O04	2881	1468	Medical abortion
O05	1469	1	Other abortion
O06	1390	2	Unspecified abortion
O07	1329	7	Failed attempted abortion
O08	1662	135	Complications following abortion and ectopic and molar pregnancy
O10	7868	278	Pre-existing hypertension complicating pregnancy, childbirth and the puerperium
O11	7903	56	Pre-eclampsia superimposed on chronic hypertension
O12	1136	425	Gestational [pregnancy-induced] oedema and proteinuria without hypertension
O13	995	927	Gestational [pregnancy-induced] hypertension
O14	768	702	Pre-eclampsia
O15	101	93	Eclampsia
O16	3860	717	Unspecified maternal hypertension
O20	2673	1931	Haemorrhage in early pregnancy
O21	2453	1565	Excessive vomiting in pregnancy
O22	1789	154	Venous complications and haemorrhoids in pregnancy
O23	9467	1028	Infections of genitourinary tract in pregnancy
O24	13029	4273	Diabetes mellitus in pregnancy
O26	5264	3880	Maternal care for other conditions predominantly related to pregnancy
O28	343	342	Abnormal findings on antenatal screening of mother
O29	11367	4	Complications of anaesthesia during pregnancy
O30	368	334	Multiple gestation
O31	35	23	Complications specific to multiple gestation
O32	2604	2571	Maternal care for known or suspected malpresentation of fetus
O33	341	53	Maternal care for known or suspected disproportion
O34	4607	3331	Maternal care for known or suspected abnormality of pelvic organs
O35	532	379	Maternal care for known or suspected fetal abnormality and damage
O36	4769	4391	Maternal care for other known or suspected fetal problems
O40	273	263	Polyhydramnios
O41	602	583	Other disorders of amniotic fluid and membranes
O42	2653	2631	Premature rupture of membranes
O43	206	202	Placental disorders
O44	349	287	Placenta praevia
O45	212	122	Premature separation of placenta [abruptio placentae]
O46	996	939	Antepartum haemorrhage, not elsewhere classified
O47	960	938	False labour
O48	1166	1138	Prolonged pregnancy
O60	2012	1946	Preterm labour and delivery
O61	473	456	Failed induction of labour
O62	1635	1619	Abnormalities of forces of labour
O63	2824	2800	Long labour
O64	440	352	Obstructed labour due to malposition and malpresentation of fetus
O65	824	26	Obstructed labour due to maternal pelvic abnormality
O66	658	349	Other obstructed labour
O67	113	79	Labour and delivery complicated by intrapartum haemorrhage, not elsewhere classified
O68	5558	5540	Labour and delivery complicated by fetal stress [distress]
O69	500	357	Labour and delivery complicated by umbilical cord complications
O70	8394	8316	Perineal laceration during delivery
O71	840	629	Other obstetric trauma
O72	3796	3242	Postpartum haemorrhage
O73	466	412	Retained placenta and membranes, without haemorrhage
O74	11399	45	Complications of anaesthesia during labour and delivery
O75	3609	2280	Other complications of labour and delivery, not elsewhere classified
O80	8913	8913	Single spontaneous delivery
O81	416	208	Single delivery by forceps and vacuum extractor
O82	2453	1171	Single delivery by caesarean section
O83	575	189	Other assisted single delivery
O84	1621	7	Multiple delivery
O85	870	204	Puerperal sepsis
O86	9907	680	Other puerperal infections
O87	493	69	Venous complications and haemorrhoids in the puerperium
O88	360	41	Obstetric embolism
O89	11360	24	Complications of anaesthesia during the puerperium
O90	1298	723	Complications of the puerperium, not elsewhere classified
O91	885	80	Infections of breast associated with childbirth
O92	609	225	Other disorders of breast and lactation associated with childbirth
O94	50	19	Sequelae of complication of pregnancy, childbirth and the puerperium
O95	2	0	Obstetric death of unspecified cause
O98	1098	269	Maternal infectious and parasitic diseases classifiable elsewhere but complicating pregnancy, childbirth and the puerperium
O99	12897	5309	Other maternal diseases classifiable elsewhere but complicating pregnancy, childbirth and the puerperium
P00	14193	1	Fetus and newborn affected by maternal conditions that may be unrelated to present pregnancy
P01	5865	11	Fetus and newborn affected by maternal complications of pregnancy
P02	492	10	Fetus and newborn affected by complications of placenta, cord and membranes
P03	2477	7	Fetus and newborn affected by other complications of labour and delivery
P04	117	0	Fetus and newborn affected by noxious influences transmitted via placenta or breast milk
P05	79	7	Slow fetal growth and fetal malnutrition
P07	220	169	Disorders related to short gestation and low birth weight, not elsewhere classified
P08	49	4	Disorders related to long gestation and high birth weight
P10	144	2	Intracranial laceration and haemorrhage due to birth injury
P11	166	0	Other birth injuries to central nervous system
P12	138	13	Birth injury to scalp
P13	196	2	Birth injury to skeleton
P14	4	3	Birth injury to peripheral nervous system
P15	1744	6	Other birth injuries
P20	372	19	Intrauterine hypoxia
P21	33	6	Birth asphyxia
P22	3243	25	Respiratory distress of newborn
P23	352	2	Congenital pneumonia
P24	344	11	Neonatal aspiration syndromes
P25	83	0	Interstitial emphysema and related conditions originating in the perinatal period
P26	6	1	Pulmonary haemorrhage originating in the perinatal period
P27	2	0	Chronic respiratory disease originating in the perinatal period
P28	636	26	Other respiratory conditions originating in the perinatal period
P29	489	14	Cardiovascular disorders originating in the perinatal period
P35	16	3	Congenital viral diseases
P36	873	9	Bacterial sepsis of newborn
P37	8533	2	Other congenital infectious and parasitic diseases
P38	74	3	Omphalitis of newborn with or without mild haemorrhage
P39	9794	8	Other infections specific to the perinatal period
P50	12	1	Fetal blood loss
P51	8	0	Umbilical haemorrhage of newborn
P52	149	0	Intracranial nontraumatic haemorrhage of fetus and newborn
P53	158	1	Haemorrhagic disease of fetus and newborn
P54	4525	15	Other neonatal haemorrhages
P55	226	5	Haemolytic disease of fetus and newborn
P56	2	0	Hydrops fetalis due to haemolytic disease
P58	217	1	Neonatal jaundice due to other excessive haemolysis
P59	252	37	Neonatal jaundice from other and unspecified causes
P61	3304	22	Other perinatal haematological disorders
P70	2436	20	Transitory disorders of carbohydrate metabolism specific to fetus and newborn
P71	563	3	Transitory neonatal disorders of calcium and magnesium metabolism
P72	2708	1	Other transitory neonatal endocrine disorders
P74	120	1	Other transitory neonatal electrolyte and metabolic disturbances
P75	111	0	Meconium ileus in cystic fibrosis
P76	114	2	Other intestinal obstruction of newborn
P77	9	3	Necrotizing enterocolitis of fetus and newborn
P78	9798	2	Other perinatal digestive system disorders
P80	2	1	Hypothermia of newborn
P81	1101	2	Other disturbances of temperature regulation of newborn
P83	687	27	Other conditions of integument specific to fetus and newborn
P90	249	1	Convulsions of newborn
P91	161	0	Other disturbances of cerebral status of newborn
P92	388	105	Feeding problems of newborn
P93	5	0	Reactions and intoxications due to drugs administered to fetus and newborn
P94	10	5	Disorders of muscle tone of newborn
P95	130	16	Fetal death of unspecified cause
P96	253	86	Other conditions originating in the perinatal period
Q00	11	4	Anencephaly and similar malformations
Q01	10	4	Encephalocele
Q02	15	2	Microcephaly
Q03	29	7	Congenital hydrocephalus
Q04	36	8	Other congenital malformations of brain
Q05	57	17	Spina bifida
Q06	2	1	Other congenital malformations of spinal cord
Q07	27	27	Other congenital malformations of nervous system
Q10	220	22	Congenital malformations of eyelid, lacrimal apparatus and orbit
Q11	9	0	Anophthalmos, microphthalmos and macrophthalmos
Q12	2765	29	Congenital lens malformations
Q13	19	9	Congenital malformations of anterior segment of eye
Q14	134	27	Congenital malformations of posterior segment of eye
Q15	475	4	Other congenital malformations of eye
Q16	11	8	Congenital malformations of ear causing impairment of hearing
Q17	22	21	Other congenital malformations of ear
Q18	320	48	Other congenital malformations of face and neck
Q20	20	10	Congenital malformations of cardiac chambers and connections
Q21	280	134	Congenital malformations of cardiac septa
Q22	58	12	Congenital malformations of pulmonary and tricuspid valves
Q23	382	43	Congenital malformations of aortic and mitral valves
Q24	532	32	Other congenital malformations of heart
Q25	102	39	Congenital malformations of great arteries
Q26	13	11	Congenital malformations of great veins
Q27	300	21	Other congenital malformations of peripheral vascular system
Q28	49	15	Other congenital malformations of circulatory system
Q30	18	5	Congenital malformations of nose
Q31	18	14	Congenital malformations of larynx
Q32	113	4	Congenital malformations of trachea and bronchus
Q33	248	6	Congenital malformations of lung
Q34	4	4	Other congenital malformations of respiratory system
Q35	13	9	Cleft palate
Q36	7	3	Cleft lip
Q37	24	16	Cleft palate with cleft lip
Q38	202	63	Other congenital malformations of tongue, mouth and pharynx
Q39	158	21	Congenital malformations of oesophagus
Q40	1013	19	Other congenital malformations of upper alimentary tract
Q41	123	3	Congenital absence, atresia and stenosis of small intestine
Q42	153	16	Congenital absence, atresia and stenosis of large intestine
Q43	2159	42	Other congenital malformations of intestine
Q44	162	18	Congenital malformations of gallbladder, bile ducts and liver
Q45	253	237	Other congenital malformations of digestive system
Q50	1066	54	Congenital malformations of ovaries, fallopian tubes and broad ligaments
Q51	80	50	Congenital malformations of uterus and cervix
Q52	59	16	Other congenital malformations of female genitalia
Q53	84	84	Undescended testicle
Q54	31	25	Hypospadias
Q55	74	38	Other congenital malformations of male genital organs
Q56	1	1	Indeterminate sex and pseudohermaphroditism
Q60	43	28	Renal agenesis and other reduction defects of kidney
Q61	294	87	Cystic kidney disease
Q62	393	28	Congenital obstructive defects of renal pelvis and congenital malformations of ureter
Q63	889	71	Other congenital malformations of kidney
Q64	423	19	Other congenital malformations of urinary system
Q65	135	21	Congenital deformities of hip
Q66	382	89	Congenital deformities of feet
Q67	802	43	Congenital musculoskeletal deformities of head, face, spine and chest
Q68	1383	14	Other congenital musculoskeletal deformities
Q69	111	13	Polydactyly
Q70	107	9	Syndactyly
Q71	108	8	Reduction defects of upper limb
Q72	104	4	Reduction defects of lower limb
Q73	99	0	Reduction defects of unspecified limb
Q74	223	32	Other congenital malformations of limb(s)
Q75	116	15	Other congenital malformations of skull and face bones
Q76	344	93	Congenital malformations of spine and bony thorax
Q77	159	6	Osteochondrodysplasia with defects of growth of tubular bones and spine
Q78	1582	23	Other osteochondrodysplasias
Q79	216	17	Congenital malformations of the musculoskeletal system, not elsewhere classified
Q80	281	25	Congenital ichthyosis
Q81	5	5	Epidermolysis bullosa
Q82	1756	80	Other congenital malformations of skin
Q83	117	93	Congenital malformations of breast
Q84	2192	8	Other congenital malformations of integument
Q85	52	52	Phakomatoses, not elsewhere classified
Q86	1	1	Congenital malformation syndromes due to known exogenous causes, not elsewhere classified
Q87	34	26	Other specified congenital malformation syndromes affecting multiple systems
Q89	128	83	Other congenital malformations, not elsewhere classified
Q90	7	5	Down syndrome
Q91	5	3	Edwards' syndrome and Patau syndrome
Q92	3	1	Other trisomies and partial trisomies of the autosomes, not elsewhere classified
Q93	4	3	Monosomies and deletions from the autosomes, not elsewhere classified
Q95	2	1	Balanced rearrangements and structural markers, not elsewhere classified
Q96	8	6	Turner syndrome
Q97	3	2	Other sex chromosome abnormalities, female phenotype, not elsewhere classified
Q98	9	8	Other sex chromosome abnormalities, male phenotype, not elsewhere classified
Q99	8	7	Other chromosome abnormalities, not elsewhere classified

## Sheet: v005_2022-06_curated_Summary
phenotype	codelist_source	phenotype class	n cases in version005_2022_06	comments
GNH0001_AtrialFibrillationFlutter	GenomicsPLC	simple binary	603	Atrial Fibrillation and Flutter - Genomics PLC/Vincent Plagnol 2021
GNH0002_CoronaryArteryDisease_narrow	GenomicsPLC	simple binary	3110	Coronary Artery Disease narrow - Genomics PLC/Vincent Plagnol 2021
GNH0003_CoronaryArteryDisease_broad	GenomicsPLC	simple binary	4037	Coronary Artery Disease broad - Genomics PLC/Vincent Plagnol 2021
GNH0004_MyocardialInfarction_narrow	GenomicsPLC	simple binary	1884	Myocardial Infarction - Genomics PLC/Vincent Plagnol 2021
GNH0005_MyocardialInfarction_extended	GenomicsPLC	simple binary	2316	Myocardial Infarction extended - Genomics PLC/Vincent Plagnol 2021
GNH0006_IschaemicStroke	GenomicsPLC	simple binary	747	Ischaemic Stroke - Genomics PLC/Vincent Plagnol 2021
GNH0007_Type2Diabetes	GenomicsPLC	simple binary	11209	Type 2 Diabetes - Genomics PLC/Vincent Plagnol 2021
GNH0008_PrimaryOpenAngleGlaucoma	Consortium	simple binary	176	Primary Open Angle Glaucoma - GlobalBiobankMetaAnalysis 2020
GNH0009_Asthma	Consortium	simple binary	6939	Asthma - GlobalBiobankMetaAnalysis 2020
GNH0010_Gout	Consortium	simple binary	925	Gout - GlobalBiobankMetaAnalysis 2020
GNH0011_COPD	Consortium	simple binary	1122	COPD - GlobalBiobankMetaAnalysis 2020
GNH0012_Stroke	Consortium	simple binary	769	Stroke - GlobalBiobankMetaAnalysis 2020
GNH0013_HeartFailure	Consortium	simple binary	1181	Heart Failure - GlobalBiobankMetaAnalysis 2020, and further extended
GNH0014_IdiopathicPulmonaryFibrosis	Consortium	simple binary	173	Idiopathic Pulmonary Fibrosis - GlobalBiobankMetaAnalysis 2020
GNH0015_AcuteAppendicitis	Consortium	simple binary	656	Acute Appendicitis - GlobalBiobankMetaAnalysis 2020
GNH0016_HospitalisedVenousThromboEmbolism	Consortium	simple binary	333	Hospitalised for Venous Thrombo-Embolism - GlobalBiobankMetaAnalysis 2020
GNH0017_COPD	Custom-QMUL	simple binary	868	COPD, based on HDR-UK Nov 2011 (#as a test of these HDR-UK phenotypes) (note: second flavour of COPD)
GNH0018_EssentialHypertension	Custom-QMUL	simple binary	10983	Essential Hypertension, based on HDR-UK, Nov 2021
GNH0032_ProstateCancer	Custom-QMUL	simple binary	126	obvious ICD10 codes, MULTIPLY SNOMED Codelists, Barts Health actual data, HDR-UK Phenotype Library
GNH0033_LungCancer_OpenSafelyCodelist	Custom-QMUL	simple binary	111	obvious ICD10 codes, then opensafely SNOMED https://www.opencodelists.org/codelist/opensafely/lung-cancer-snomed/2020-04-15/#full-list
GNH0034_LungCancer_CRPDAurumCodelist	Custom-QMUL	simple binary	86	obvious ICD10 codes, then MULTIPLY SNOMED Codelists
GNH0035_BreastCancer	Custom-QMUL	simple binary	282	obvious ICD10 codes, then MULTIPLY SNOMED Codelists
GNH0036_ColorectalCancer	Custom-QMUL	simple binary	589	obvious ICD10 codes, then MULTIPLY SNOMED Codelists
GNH0037_RheumatoidArthritis	Custom-QMUL	simple binary	1330	obvious ICD10 codes, then MULTIPLY SNOMED Codelists
GNH0038_Depression	Custom-QMUL	simple binary	10070	obvious ICD10 codes, then MULTIPLY SNOMED Codelists
ADHD_and_hyperkinetic_disorders	MULTIPLY-Initiative	simple binary	57	updated MULTIPLY codelist downloaded 8 Jun 2022
Adrenal_insufficiency_and_Addisons_disease	MULTIPLY-Initiative	simple binary	86	updated MULTIPLY codelist downloaded 8 Jun 2022
Alcohol_dependence_and_related_disease	MULTIPLY-Initiative	simple binary	4859	updated MULTIPLY codelist downloaded 8 Jun 2022
Allergic_and_chronic_rhinitis	MULTIPLY-Initiative	simple binary	13259	updated MULTIPLY codelist downloaded 8 Jun 2022
Alopecia_areata_and_scarring_alopecia	MULTIPLY-Initiative	simple binary	726	updated MULTIPLY codelist downloaded 8 Jun 2022
Ankylosing_spondylitis	MULTIPLY-Initiative	simple binary	134	updated MULTIPLY codelist downloaded 8 Jun 2022
Anxiety_and_phobia	MULTIPLY-Initiative	simple binary	7569	updated MULTIPLY codelist downloaded 8 Jun 2022
Aortic_aneurysm	MULTIPLY-Initiative	simple binary	175	updated MULTIPLY codelist downloaded 8 Jun 2022
Aplastic_anaemias	MULTIPLY-Initiative	simple binary	97	updated MULTIPLY codelist downloaded 8 Jun 2022
Asbestosis	MULTIPLY-Initiative	simple binary	8	updated MULTIPLY codelist downloaded 8 Jun 2022
Asthma	MULTIPLY-Initiative	simple binary	6986	updated MULTIPLY codelist downloaded 8 Jun 2022
Atrial_fibrillation_and_flutter	MULTIPLY-Initiative	simple binary	629	updated MULTIPLY codelist downloaded 8 Jun 2022
Autism_and_Aspergers_syndrome	MULTIPLY-Initiative	simple binary	31	updated MULTIPLY codelist downloaded 8 Jun 2022
Autoimmune_liver_disease	MULTIPLY-Initiative	simple binary	51	updated MULTIPLY codelist downloaded 8 Jun 2022
Barretts_oesophagus	MULTIPLY-Initiative	simple binary	104	updated MULTIPLY codelist downloaded 8 Jun 2022
Bipolar_affective_disorder_and_mania	MULTIPLY-Initiative	simple binary	292	updated MULTIPLY codelist downloaded 8 Jun 2022
Blistering_autoimmune_skin_conditions	MULTIPLY-Initiative	simple binary	45	updated MULTIPLY codelist downloaded 8 Jun 2022
Bronchiectasis	MULTIPLY-Initiative	simple binary	335	updated MULTIPLY codelist downloaded 8 Jun 2022
Cardiac_conduction_defects	MULTIPLY-Initiative	simple binary	734	updated MULTIPLY codelist downloaded 8 Jun 2022
Cardiomyopathy_other	MULTIPLY-Initiative	simple binary	205	updated MULTIPLY codelist downloaded 8 Jun 2022
Cerebral_Palsy	MULTIPLY-Initiative	simple binary	27	updated MULTIPLY codelist downloaded 8 Jun 2022
Cerebrovascular_disease	MULTIPLY-Initiative	simple binary	1357	updated MULTIPLY codelist downloaded 8 Jun 2022
Cervical_carcinoma_in_situ	MULTIPLY-Initiative	simple binary	314	updated MULTIPLY codelist downloaded 8 Jun 2022
Cholelithiasis	MULTIPLY-Initiative	simple binary	2443	updated MULTIPLY codelist downloaded 8 Jun 2022
Chronic_fatigue	MULTIPLY-Initiative	simple binary	1686	updated MULTIPLY codelist downloaded 8 Jun 2022
Chronic_Kidney_Disease	MULTIPLY-Initiative	simple binary	2434	updated MULTIPLY codelist downloaded 8 Jun 2022
Chronic_sinusitis	MULTIPLY-Initiative	simple binary	7171	updated MULTIPLY codelist downloaded 8 Jun 2022
Chronic_ulcer_of_the_skin	MULTIPLY-Initiative	simple binary	940	updated MULTIPLY codelist downloaded 8 Jun 2022
Chronic_viral_hepatitis	MULTIPLY-Initiative	simple binary	785	updated MULTIPLY codelist downloaded 8 Jun 2022
Coeliac_disease	MULTIPLY-Initiative	simple binary	131	updated MULTIPLY codelist downloaded 8 Jun 2022
Collapsed_vertebra	MULTIPLY-Initiative	simple binary	49	updated MULTIPLY codelist downloaded 8 Jun 2022
Congenital_cardiac_disease	MULTIPLY-Initiative	simple binary	444	updated MULTIPLY codelist downloaded 8 Jun 2022
Constipation	MULTIPLY-Initiative	simple binary	10243	updated MULTIPLY codelist downloaded 8 Jun 2022
COPD	MULTIPLY-Initiative	simple binary	1025	updated MULTIPLY codelist downloaded 8 Jun 2022
Coronary_heart_disease	MULTIPLY-Initiative	simple binary	4211	updated MULTIPLY codelist downloaded 8 Jun 2022
Crohns_disease	MULTIPLY-Initiative	simple binary	323	updated MULTIPLY codelist downloaded 8 Jun 2022
Cystic_Fibrosis	MULTIPLY-Initiative	simple binary	14	updated MULTIPLY codelist downloaded 8 Jun 2022
Cystic_renal_disease	MULTIPLY-Initiative	simple binary	63	updated MULTIPLY codelist downloaded 8 Jun 2022
Dementia	MULTIPLY-Initiative	simple binary	420	updated MULTIPLY codelist downloaded 8 Jun 2022
Depression	MULTIPLY-Initiative	simple binary	10070	updated MULTIPLY codelist downloaded 8 Jun 2022
Dermatitis_atopc_contact_other_unspecified	MULTIPLY-Initiative	simple binary	13624	updated MULTIPLY codelist downloaded 8 Jun 2022
Diabetic_eye_disease	MULTIPLY-Initiative	simple binary	4881	updated MULTIPLY codelist downloaded 8 Jun 2022
Diabetic_neurological_complications	MULTIPLY-Initiative	simple binary	541	updated MULTIPLY codelist downloaded 8 Jun 2022
Disorders_of_autonomic_nervous_system	MULTIPLY-Initiative	simple binary	200	updated MULTIPLY codelist downloaded 8 Jun 2022
Diverticular_disease_of_intestine	MULTIPLY-Initiative	simple binary	848	updated MULTIPLY codelist downloaded 8 Jun 2022
Downs_syndrome	MULTIPLY-Initiative	simple binary	2	updated MULTIPLY codelist downloaded 8 Jun 2022
Dysmenorrhoea	MULTIPLY-Initiative	simple binary	2308	updated MULTIPLY codelist downloaded 8 Jun 2022
Eating_disorders	MULTIPLY-Initiative	simple binary	759	updated MULTIPLY codelist downloaded 8 Jun 2022
End_stage_renal_disease	MULTIPLY-Initiative	simple binary	1212	updated MULTIPLY codelist downloaded 8 Jun 2022
Endometriosis	MULTIPLY-Initiative	simple binary	291	updated MULTIPLY codelist downloaded 8 Jun 2022
Enteropathic_arthropathy	MULTIPLY-Initiative	simple binary	16	updated MULTIPLY codelist downloaded 8 Jun 2022
Enthesopathies__synovial_disorders	MULTIPLY-Initiative	simple binary	10366	updated MULTIPLY codelist downloaded 8 Jun 2022
Epilepsy	MULTIPLY-Initiative	simple binary	537	updated MULTIPLY codelist downloaded 8 Jun 2022
Erectile_dysfunction	MULTIPLY-Initiative	simple binary	3863	updated MULTIPLY codelist downloaded 8 Jun 2022
Female_genital_prolapse	MULTIPLY-Initiative	simple binary	1343	updated MULTIPLY codelist downloaded 8 Jun 2022
Female_infertility	MULTIPLY-Initiative	simple binary	2236	updated MULTIPLY codelist downloaded 8 Jun 2022
Fibromyalgia	MULTIPLY-Initiative	simple binary	897	updated MULTIPLY codelist downloaded 8 Jun 2022
Folate_deficiency_with_and_without_anaemia	MULTIPLY-Initiative	simple binary	2622	updated MULTIPLY codelist downloaded 8 Jun 2022
Fracture_of_hip	MULTIPLY-Initiative	simple binary	157	updated MULTIPLY codelist downloaded 8 Jun 2022
Gastritis_and_duodenitis	MULTIPLY-Initiative	simple binary	9058	updated MULTIPLY codelist downloaded 8 Jun 2022
Gastro-oesophageal_reflux_disease	MULTIPLY-Initiative	simple binary	72	updated MULTIPLY codelist downloaded 8 Jun 2022
Gastrointestinal_angiodysplasia	MULTIPLY-Initiative	simple binary	9490	updated MULTIPLY codelist downloaded 8 Jun 2022
Giant_Cell_arteritis	MULTIPLY-Initiative	simple binary	71	updated MULTIPLY codelist downloaded 8 Jun 2022
Glaucoma	MULTIPLY-Initiative	simple binary	761	updated MULTIPLY codelist downloaded 8 Jun 2022
Glomerulonephritis_and_other_nephritides	MULTIPLY-Initiative	simple binary	555	updated MULTIPLY codelist downloaded 8 Jun 2022
Gout	MULTIPLY-Initiative	simple binary	938	updated MULTIPLY codelist downloaded 8 Jun 2022
Hearing_loss	MULTIPLY-Initiative	simple binary	3148	updated MULTIPLY codelist downloaded 8 Jun 2022
Heart_failure	MULTIPLY-Initiative	simple binary	1300	updated MULTIPLY codelist downloaded 8 Jun 2022
Heart_valve_disease_non-rheumatic	MULTIPLY-Initiative	simple binary	1121	updated MULTIPLY codelist downloaded 8 Jun 2022
Hidradenitis_suppurativa	MULTIPLY-Initiative	simple binary	207	updated MULTIPLY codelist downloaded 8 Jun 2022
HIV	MULTIPLY-Initiative	simple binary	54	updated MULTIPLY codelist downloaded 8 Jun 2022
Hodgkin_Lymphoma	MULTIPLY-Initiative	simple binary	979	updated MULTIPLY codelist downloaded 8 Jun 2022
Hyperparathyroidism	MULTIPLY-Initiative	simple binary	117	updated MULTIPLY codelist downloaded 8 Jun 2022
Hyperplasia_of_prostate	MULTIPLY-Initiative	simple binary	1327	updated MULTIPLY codelist downloaded 8 Jun 2022
Hyperprolactinaemia_and_prolactinoma	MULTIPLY-Initiative	simple binary	312	updated MULTIPLY codelist downloaded 8 Jun 2022
Hypertension	MULTIPLY-Initiative	simple binary	12430	updated MULTIPLY codelist downloaded 8 Jun 2022
Hypertrophic_Cardiomyopathy	MULTIPLY-Initiative	simple binary	107	updated MULTIPLY codelist downloaded 8 Jun 2022
Hypertrophy_of_nasal_turbinates	MULTIPLY-Initiative	simple binary	1088	updated MULTIPLY codelist downloaded 8 Jun 2022
Hypopituitarism	MULTIPLY-Initiative	simple binary	108	updated MULTIPLY codelist downloaded 8 Jun 2022
Hyposplenism	MULTIPLY-Initiative	simple binary	52	updated MULTIPLY codelist downloaded 8 Jun 2022
Immunodeficiencies	MULTIPLY-Initiative	simple binary	14	updated MULTIPLY codelist downloaded 8 Jun 2022
Infection_of_bones_and_joints	MULTIPLY-Initiative	simple binary	136	updated MULTIPLY codelist downloaded 8 Jun 2022
Intervertebral_disc_disorders	MULTIPLY-Initiative	simple binary	2618	updated MULTIPLY codelist downloaded 8 Jun 2022
Intracerebral_haemorrhage	MULTIPLY-Initiative	simple binary	117	updated MULTIPLY codelist downloaded 8 Jun 2022
Intracranial_hypertension	MULTIPLY-Initiative	simple binary	72	updated MULTIPLY codelist downloaded 8 Jun 2022
Iron_deficiency_with_and_without_anaemia	MULTIPLY-Initiative	simple binary	7928	updated MULTIPLY codelist downloaded 8 Jun 2022
Irritable_bowel_syndrome	MULTIPLY-Initiative	simple binary	2280	updated MULTIPLY codelist downloaded 8 Jun 2022
Juvenile_arthritis	MULTIPLY-Initiative	simple binary	21	updated MULTIPLY codelist downloaded 8 Jun 2022
Learning_disability	MULTIPLY-Initiative	simple binary	282	updated MULTIPLY codelist downloaded 8 Jun 2022
Leukaemia	MULTIPLY-Initiative	simple binary	344	updated MULTIPLY codelist downloaded 8 Jun 2022
Lichen_planus	MULTIPLY-Initiative	simple binary	680	updated MULTIPLY codelist downloaded 8 Jun 2022
Liver_failure_and_transplant	MULTIPLY-Initiative	simple binary	162	updated MULTIPLY codelist downloaded 8 Jun 2022
Liver_fibrosis_sclerosis_and_cirrhosis	MULTIPLY-Initiative	simple binary	251	updated MULTIPLY codelist downloaded 8 Jun 2022
Lupus_erythematosus_local_and_systemic	MULTIPLY-Initiative	simple binary	141	updated MULTIPLY codelist downloaded 8 Jun 2022
Macular_degeneration	MULTIPLY-Initiative	simple binary	272	updated MULTIPLY codelist downloaded 8 Jun 2022
Male_infertility	MULTIPLY-Initiative	simple binary	1957	updated MULTIPLY codelist downloaded 8 Jun 2022
Meniere_disease	MULTIPLY-Initiative	simple binary	112	updated MULTIPLY codelist downloaded 8 Jun 2022
Menorrhagia_and_polymenorrhoea	MULTIPLY-Initiative	simple binary	5202	updated MULTIPLY codelist downloaded 8 Jun 2022
Migraine	MULTIPLY-Initiative	simple binary	5397	updated MULTIPLY codelist downloaded 8 Jun 2022
Motor_neuron_disease	MULTIPLY-Initiative	simple binary	8	updated MULTIPLY codelist downloaded 8 Jun 2022
Multiple_myeloma_and_malignant_plasma_cell_neoplasms	MULTIPLY-Initiative	simple binary	88	updated MULTIPLY codelist downloaded 8 Jun 2022
Multiple_sclerosis	MULTIPLY-Initiative	simple binary	46	updated MULTIPLY codelist downloaded 8 Jun 2022
Myasthenia_gravis	MULTIPLY-Initiative	simple binary	15	updated MULTIPLY codelist downloaded 8 Jun 2022
Myelodysplastic_syndromes	MULTIPLY-Initiative	simple binary	11	updated MULTIPLY codelist downloaded 8 Jun 2022
Nasal_polyp	MULTIPLY-Initiative	simple binary	719	updated MULTIPLY codelist downloaded 8 Jun 2022
Neuromuscular_dysfunction_of_bladder	MULTIPLY-Initiative	simple binary	760	updated MULTIPLY codelist downloaded 8 Jun 2022
Non-acute_cystitis	MULTIPLY-Initiative	simple binary	182	updated MULTIPLY codelist downloaded 8 Jun 2022
Non-alcoholic_fatty_liver_disease_and_steatohepatitis	MULTIPLY-Initiative	simple binary	3876	updated MULTIPLY codelist downloaded 8 Jun 2022
Non-diabetic_peripheral_neuropathies_excluding_cranial_nerves_and_carpal_tunnel_syndrome	MULTIPLY-Initiative	simple binary	1144	updated MULTIPLY codelist downloaded 8 Jun 2022
Non-Hodgkin_Lymphoma	MULTIPLY-Initiative	simple binary	935	updated MULTIPLY codelist downloaded 8 Jun 2022
Non-malignant_tumour_of_brain_central_nervous_system_and_pituitary	MULTIPLY-Initiative	simple binary	183	updated MULTIPLY codelist downloaded 8 Jun 2022
Obesity	MULTIPLY-Initiative	simple binary	7827	updated MULTIPLY codelist downloaded 8 Jun 2022
Obsessive-compulsive_disorder	MULTIPLY-Initiative	simple binary	586	updated MULTIPLY codelist downloaded 8 Jun 2022
Obstructive_and_reflux_uropathy	MULTIPLY-Initiative	simple binary	721	updated MULTIPLY codelist downloaded 8 Jun 2022
Oesophagitis_and_oesophageal_ulcer	MULTIPLY-Initiative	simple binary	2477	updated MULTIPLY codelist downloaded 8 Jun 2022
Osteoarthritis_excl_spine	MULTIPLY-Initiative	simple binary	5941	updated MULTIPLY codelist downloaded 8 Jun 2022
Osteoporosis	MULTIPLY-Initiative	simple binary	480	updated MULTIPLY codelist downloaded 8 Jun 2022
Other_anaemias	MULTIPLY-Initiative	simple binary	7342	updated MULTIPLY codelist downloaded 8 Jun 2022
Other_haemolytic_anaemias	MULTIPLY-Initiative	simple binary	248	updated MULTIPLY codelist downloaded 8 Jun 2022
Other_interstitial_pulmonary_diseases_with_fibrosis	MULTIPLY-Initiative	simple binary	163	updated MULTIPLY codelist downloaded 8 Jun 2022
Other_psychoactive_substance_misuse	MULTIPLY-Initiative	simple binary	3894	updated MULTIPLY codelist downloaded 8 Jun 2022
Pancreatitis	MULTIPLY-Initiative	simple binary	408	updated MULTIPLY codelist downloaded 8 Jun 2022
Parkinsons_disease	MULTIPLY-Initiative	simple binary	70	updated MULTIPLY codelist downloaded 8 Jun 2022
Peptic_ulcer_disease	MULTIPLY-Initiative	simple binary	1629	updated MULTIPLY codelist downloaded 8 Jun 2022
Peripheral_arterial_disease	MULTIPLY-Initiative	simple binary	502	updated MULTIPLY codelist downloaded 8 Jun 2022
Peripheral_venous_and_lymphatic_disease	MULTIPLY-Initiative	simple binary	2203	updated MULTIPLY codelist downloaded 8 Jun 2022
Personality_disorder	MULTIPLY-Initiative	simple binary	730	updated MULTIPLY codelist downloaded 8 Jun 2022
Polycystic_ovarian_syndrome	MULTIPLY-Initiative	simple binary	2264	updated MULTIPLY codelist downloaded 8 Jun 2022
Polycythaemia_vera	MULTIPLY-Initiative	simple binary	37	updated MULTIPLY codelist downloaded 8 Jun 2022
Polymyalgia_Rheumatica	MULTIPLY-Initiative	simple binary	118	updated MULTIPLY codelist downloaded 8 Jun 2022
Portal_hypertension_and_oesophageal_varices	MULTIPLY-Initiative	simple binary	146	updated MULTIPLY codelist downloaded 8 Jun 2022
Post-traumatic_stress_and_stress-related_disorders	MULTIPLY-Initiative	simple binary	6764	updated MULTIPLY codelist downloaded 8 Jun 2022
Primary_malignancy_biliary_tract	MULTIPLY-Initiative	simple binary	35	updated MULTIPLY codelist downloaded 8 Jun 2022
Primary_malignancy_bladder	MULTIPLY-Initiative	simple binary	109	updated MULTIPLY codelist downloaded 8 Jun 2022
Primary_malignancy_bone_and_articular_cartilage	MULTIPLY-Initiative	simple binary	45	updated MULTIPLY codelist downloaded 8 Jun 2022
Primary_malignancy_brain_other_CNS_and_intracranial	MULTIPLY-Initiative	simple binary	62	updated MULTIPLY codelist downloaded 8 Jun 2022
Primary_malignancy_breast	MULTIPLY-Initiative	simple binary	282	updated MULTIPLY codelist downloaded 8 Jun 2022
Primary_malignancy_cervical	MULTIPLY-Initiative	simple binary	44	updated MULTIPLY codelist downloaded 8 Jun 2022
Primary_malignancy_colorectal_and_anus	MULTIPLY-Initiative	simple binary	589	updated MULTIPLY codelist downloaded 8 Jun 2022
Primary_malignancy_kidney_and_ureter	MULTIPLY-Initiative	simple binary	121	updated MULTIPLY codelist downloaded 8 Jun 2022
Primary_malignancy_liver	MULTIPLY-Initiative	simple binary	102	updated MULTIPLY codelist downloaded 8 Jun 2022
Primary_malignancy_lung_and_trachea	MULTIPLY-Initiative	simple binary	86	updated MULTIPLY codelist downloaded 8 Jun 2022
Primary_malignancy_malignant_melanoma	MULTIPLY-Initiative	simple binary	31	updated MULTIPLY codelist downloaded 8 Jun 2022
Primary_malignancy_mesothelioma	MULTIPLY-Initiative	simple binary	2	updated MULTIPLY codelist downloaded 8 Jun 2022
Primary_malignancy_oesophageal	MULTIPLY-Initiative	simple binary	25	updated MULTIPLY codelist downloaded 8 Jun 2022
Primary_Malignancy_Oro-pharyngeal	MULTIPLY-Initiative	simple binary	46	updated MULTIPLY codelist downloaded 8 Jun 2022
Primary_Malignancy_Other	MULTIPLY-Initiative	simple binary	638	updated MULTIPLY codelist downloaded 8 Jun 2022
Primary_Malignancy_Other_Skin_and_subcutaneous_tissue	MULTIPLY-Initiative	simple binary	69	updated MULTIPLY codelist downloaded 8 Jun 2022
Primary_malignancy_ovarian	MULTIPLY-Initiative	simple binary	67	updated MULTIPLY codelist downloaded 8 Jun 2022
Primary_malignancy_pancreatic	MULTIPLY-Initiative	simple binary	26	updated MULTIPLY codelist downloaded 8 Jun 2022
Primary_malignancy_prostate	MULTIPLY-Initiative	simple binary	125	updated MULTIPLY codelist downloaded 8 Jun 2022
Primary_malignancy_stomach	MULTIPLY-Initiative	simple binary	56	updated MULTIPLY codelist downloaded 8 Jun 2022
Primary_malignancy_testicular	MULTIPLY-Initiative	simple binary	10	updated MULTIPLY codelist downloaded 8 Jun 2022
Primary_malignancy_thyroid	MULTIPLY-Initiative	simple binary	166	updated MULTIPLY codelist downloaded 8 Jun 2022
Primary_malignancy_uterine	MULTIPLY-Initiative	simple binary	55	updated MULTIPLY codelist downloaded 8 Jun 2022
Psoriasis	MULTIPLY-Initiative	simple binary	1586	updated MULTIPLY codelist downloaded 8 Jun 2022
Psoriatic_arthropathy	MULTIPLY-Initiative	simple binary	149	updated MULTIPLY codelist downloaded 8 Jun 2022
Ptosis_of_eyelid	MULTIPLY-Initiative	simple binary	155	updated MULTIPLY codelist downloaded 8 Jun 2022
Pulmonary_hypertension	MULTIPLY-Initiative	simple binary	115	updated MULTIPLY codelist downloaded 8 Jun 2022
Respiratory_failure	MULTIPLY-Initiative	simple binary	127	updated MULTIPLY codelist downloaded 8 Jun 2022
Retinal_detachments_and_breaks	MULTIPLY-Initiative	simple binary	253	updated MULTIPLY codelist downloaded 8 Jun 2022
Retinal_vascular_occlusions	MULTIPLY-Initiative	simple binary	187	updated MULTIPLY codelist downloaded 8 Jun 2022
Rheumatic_valve_dz	MULTIPLY-Initiative	simple binary	32	updated MULTIPLY codelist downloaded 8 Jun 2022
Rheumatoid_Arthritis	MULTIPLY-Initiative	simple binary	1329	updated MULTIPLY codelist downloaded 8 Jun 2022
Rosacea	MULTIPLY-Initiative	simple binary	668	updated MULTIPLY codelist downloaded 8 Jun 2022
Sarcoidosis	MULTIPLY-Initiative	simple binary	141	updated MULTIPLY codelist downloaded 8 Jun 2022
Schizophrenia_and_non-organic_psychosis	MULTIPLY-Initiative	simple binary	1051	updated MULTIPLY codelist downloaded 8 Jun 2022
Scoliosis	MULTIPLY-Initiative	simple binary	189	updated MULTIPLY codelist downloaded 8 Jun 2022
Seborrheic_dermatitis	MULTIPLY-Initiative	simple binary	3250	updated MULTIPLY codelist downloaded 8 Jun 2022
Secondary_malignancy_and_metastasis	MULTIPLY-Initiative	simple binary	295	updated MULTIPLY codelist downloaded 8 Jun 2022
Secondary_polycythaemia	MULTIPLY-Initiative	simple binary	51	updated MULTIPLY codelist downloaded 8 Jun 2022
Sick_sinus_syndrome	MULTIPLY-Initiative	simple binary	43	updated MULTIPLY codelist downloaded 8 Jun 2022
Sickle-cell_anaemia	MULTIPLY-Initiative	simple binary	31	updated MULTIPLY codelist downloaded 8 Jun 2022
Sjogrens_disease	MULTIPLY-Initiative	simple binary	126	updated MULTIPLY codelist downloaded 8 Jun 2022
Sleep_apnoea	MULTIPLY-Initiative	simple binary	1005	updated MULTIPLY codelist downloaded 8 Jun 2022
Somatoform_and_dissociative_disorders	MULTIPLY-Initiative	simple binary	3609	updated MULTIPLY codelist downloaded 8 Jun 2022
Spina_bifida	MULTIPLY-Initiative	simple binary	48	updated MULTIPLY codelist downloaded 8 Jun 2022
Spinal_stenosis	MULTIPLY-Initiative	simple binary	432	updated MULTIPLY codelist downloaded 8 Jun 2022
Spondylolisthesis	MULTIPLY-Initiative	simple binary	115	updated MULTIPLY codelist downloaded 8 Jun 2022
Spondylosis	MULTIPLY-Initiative	simple binary	2165	updated MULTIPLY codelist downloaded 8 Jun 2022
Subarachnoid_haemorrhage	MULTIPLY-Initiative	simple binary	95	updated MULTIPLY codelist downloaded 8 Jun 2022
Subdural_haematoma	MULTIPLY-Initiative	simple binary	124	updated MULTIPLY codelist downloaded 8 Jun 2022
Supraventricular_tachycardia	MULTIPLY-Initiative	simple binary	263	updated MULTIPLY codelist downloaded 8 Jun 2022
Systemic_sclerosis	MULTIPLY-Initiative	simple binary	28	updated MULTIPLY codelist downloaded 8 Jun 2022
Thalassaemia	MULTIPLY-Initiative	simple binary	339	updated MULTIPLY codelist downloaded 8 Jun 2022
Thrombocytopenia_-_primary_secondary_and_other	MULTIPLY-Initiative	simple binary	442	updated MULTIPLY codelist downloaded 8 Jun 2022
Thrombophilia	MULTIPLY-Initiative	simple binary	143	updated MULTIPLY codelist downloaded 8 Jun 2022
Thyroid_disease	MULTIPLY-Initiative	simple binary	4105	updated MULTIPLY codelist downloaded 8 Jun 2022
Tinnitus	MULTIPLY-Initiative	simple binary	1713	updated MULTIPLY codelist downloaded 8 Jun 2022
Trigeminal_neuralgia	MULTIPLY-Initiative	simple binary	135	updated MULTIPLY codelist downloaded 8 Jun 2022
Tuberculosis	MULTIPLY-Initiative	simple binary	1688	updated MULTIPLY codelist downloaded 8 Jun 2022
Type_1_Diabetes	MULTIPLY-Initiative	simple binary	543	updated MULTIPLY codelist downloaded 8 Jun 2022
Type_2_Diabetes	MULTIPLY-Initiative	simple binary	11303	updated MULTIPLY codelist downloaded 8 Jun 2022
Ulcerative_colitis	MULTIPLY-Initiative	simple binary	350	updated MULTIPLY codelist downloaded 8 Jun 2022
Unspecified_or_Rare_Diabetes	MULTIPLY-Initiative	simple binary	10454	updated MULTIPLY codelist downloaded 8 Jun 2022
Urinary_Incontinence	MULTIPLY-Initiative	simple binary	2969	updated MULTIPLY codelist downloaded 8 Jun 2022
Urolithiasis	MULTIPLY-Initiative	simple binary	2046	updated MULTIPLY codelist downloaded 8 Jun 2022
Urticaria	MULTIPLY-Initiative	simple binary	3356	updated MULTIPLY codelist downloaded 8 Jun 2022
Venous_thromboembolism	MULTIPLY-Initiative	simple binary	1040	updated MULTIPLY codelist downloaded 8 Jun 2022
Visual_impairment_and_blindness	MULTIPLY-Initiative	simple binary	1451	updated MULTIPLY codelist downloaded 8 Jun 2022
Vitamin_B12_deficiency_with_and_without_anaemia	MULTIPLY-Initiative	simple binary	3033	updated MULTIPLY codelist downloaded 8 Jun 2022
Vitiligo	MULTIPLY-Initiative	simple binary	573	updated MULTIPLY codelist downloaded 8 Jun 2022
GNH0241_Type_1_Diabetes_narrow	custom-QMUL	complex binary	52	Type_1_Diabetes AND NOT Type_2_Diabetes
GNH0242_Type_2_Diabetes_narrow	custom-QMUL	complex binary	10812	Type_2_Diabetes AND NOT Type_1-Diabetes
GNH0244_Unspecified_or_Rare_Diabetes_narrow	custom-QMUL	complex binary	333	Unspecified_or_Rare_Diabetes AND NOT (GNH0241 OR GNH0242). note this logic means GNH0244 also includes those 'indeterminate' volunteers with both T1D and T2D codes
GNH0245_Tuberculosis_broad_v2	custom-QMUL	simple binary	1701	custom made by David van Heel
GNH0246_Preeclampsia_Eclampsia	custom-MGH	simple binary	828	Pradeep Natarjan/Michael Honigberg/DVH codelists
GNH0247_GestationalHypertension	custom-MGH	simple binary	887	Pradeep Natarjan/Michael Honigberg/DVH codelists
GNH0248_Preeclampsia_Eclampsia_GestationalHypertension	custom-MGH	simple binary	1466	codes for GNH0246 and GNH0247 added together
GNH0249_NormalUncomplicatedTermDelivery	custom-MGH	simple binary	12275	Pradeep Natarjan/Michael Honigberg/DVH codelists, intended as a female control group (those who are not Cases) for GWAS of Cases=GNH0246, GNH0247, GNH0248, GNH0251
GNH0250_Preeclampsia_Eclampsia_broad	custom-MGH	simple binary	850	same as GNH_0246 but also includes pre-eclampsia on top of existing chronic hypertension codes
GNH0251_GestationalHypertension_noPreeclampsia_Eclampsia	custom-MGH	complex binary	638	GNH0247 minus any Cases in GNH0246

## Sheet: v005_2022-06_curated_Codelists_
phenotype	code	code_type	description
GNH0001_AtrialFibrillationFlutter	I480	ICD10	Paroxysmal atrial fibrillation
GNH0001_AtrialFibrillationFlutter	I481	ICD10	Persistent atrial fibrillation
GNH0001_AtrialFibrillationFlutter	I482	ICD10	Chronic atrial fibrillation
GNH0001_AtrialFibrillationFlutter	I489	ICD10	Atrial fibrillation and atrial flutter, unspecified
GNH0001_AtrialFibrillationFlutter	I48X	ICD10	Atrial fibrillation and flutter
GNH0001_AtrialFibrillationFlutter	5370000	SNOMED_ConceptID	Atrial flutter
GNH0001_AtrialFibrillationFlutter	49436004	SNOMED_ConceptID	Atrial fibrillation
GNH0001_AtrialFibrillationFlutter	195080001	SNOMED_ConceptID	Atrial fibrillation and flutter
GNH0001_AtrialFibrillationFlutter	282825002	SNOMED_ConceptID	Paroxysmal atrial fibrillation
GNH0001_AtrialFibrillationFlutter	427665004	SNOMED_ConceptID	Paroxysmal atrial flutter
GNH0001_AtrialFibrillationFlutter	440059007	SNOMED_ConceptID	Persistent atrial fibrillation
GNH0002_CoronaryArteryDisease_narrow	I200	ICD10	Unstable angina
GNH0002_CoronaryArteryDisease_narrow	I201	ICD10	Angina pectoris with documented spasm
GNH0002_CoronaryArteryDisease_narrow	I208	ICD10	Other forms of angina pectoris
GNH0002_CoronaryArteryDisease_narrow	I209	ICD10	Angina pectoris, unspecified
GNH0002_CoronaryArteryDisease_narrow	I210	ICD10	Acute transmural myocardial infarction of anterior wall
GNH0002_CoronaryArteryDisease_narrow	I211	ICD10	Acute transmural myocardial infarction of inferior wall
GNH0002_CoronaryArteryDisease_narrow	I212	ICD10	Acute transmural myocardial infarction of other sites
GNH0002_CoronaryArteryDisease_narrow	I213	ICD10	Acute transmural myocardial infarction of unspecified site
GNH0002_CoronaryArteryDisease_narrow	I214	ICD10	Acute subendocardial myocardial infarction
GNH0002_CoronaryArteryDisease_narrow	I219	ICD10	Acute myocardial infarction, unspecified
GNH0002_CoronaryArteryDisease_narrow	I220	ICD10	Subsequent myocardial infarction of anterior wall
GNH0002_CoronaryArteryDisease_narrow	I228	ICD10	Subsequent myocardial infarction of other sites
GNH0002_CoronaryArteryDisease_narrow	I229	ICD10	Subsequent myocardial infarction of unspecified site
GNH0002_CoronaryArteryDisease_narrow	I235	ICD10	Rupture of papillary muscle as current complication following acute myocardial infarction
GNH0002_CoronaryArteryDisease_narrow	I252	ICD10	Old myocardial infarction
GNH0002_CoronaryArteryDisease_narrow	OPCS_K401	OPCS	Saphenous vein graft replacement of one coronary artery
GNH0002_CoronaryArteryDisease_narrow	OPCS_K402	OPCS	Saphenous vein graft replacement of two coronary arteries
GNH0002_CoronaryArteryDisease_narrow	OPCS_K403	OPCS	Saphenous vein graft replacement of three coronary arteries
GNH0002_CoronaryArteryDisease_narrow	OPCS_K404	OPCS	Saphenous vein graft replacement of four or more coronary arteries
GNH0002_CoronaryArteryDisease_narrow	OPCS_K411	OPCS	Autograft replacement of one coronary artery NEC
GNH0002_CoronaryArteryDisease_narrow	OPCS_K451	OPCS	Double anastomosis of mammary arteries to coronary arteries
GNH0002_CoronaryArteryDisease_narrow	OPCS_K452	OPCS	Double anastomosis of thoracic arteries to coronary arteries NEC
GNH0002_CoronaryArteryDisease_narrow	OPCS_K453	OPCS	Anastomosis of mammary artery to left anterior descending coronary artery
GNH0002_CoronaryArteryDisease_narrow	OPCS_K454	OPCS	Anastomosis of mammary artery to coronary artery NEC
GNH0002_CoronaryArteryDisease_narrow	OPCS_K455	OPCS	Anastomosis of thoracic artery to coronary artery NEC
GNH0002_CoronaryArteryDisease_narrow	OPCS_K491	OPCS	Percutaneous transluminal balloon angioplasty of one coronary artery
GNH0002_CoronaryArteryDisease_narrow	OPCS_K492	OPCS	Percutaneous transluminal balloon angioplasty of multiple coronary arteries
GNH0002_CoronaryArteryDisease_narrow	OPCS_K499	OPCS	Unspecified transluminal balloon angioplasty of coronary artery
GNH0002_CoronaryArteryDisease_narrow	OPCS_K502	OPCS	Percutaneous transluminal coronary thrombolysis using streptokinase
GNH0002_CoronaryArteryDisease_narrow	OPCS_K751	OPCS	Percutaneous transluminal balloon angioplasty and insertion of 1-2 drug-eluting stents into coronary artery
GNH0002_CoronaryArteryDisease_narrow	OPCS_K752	OPCS	Percutaneous transluminal balloon angioplasty and insertion of 3 or more drug-eluting stents into coronary artery
GNH0002_CoronaryArteryDisease_narrow	OPCS_K753	OPCS	Percutaneous transluminal balloon angioplasty and insertion of 1-2 stents into coronary artery
GNH0002_CoronaryArteryDisease_narrow	OPCS_K754	OPCS	Percutaneous transluminal balloon angioplasty and insertion of 3 or more stents into coronary artery NEC
GNH0002_CoronaryArteryDisease_narrow	OPCS_K758	OPCS	Other specified percutaneous transluminal balloon angioplasty and insertion of stent into coronary artery
GNH0002_CoronaryArteryDisease_narrow	OPCS_K759	OPCS	Unspecified percutaneous transluminal balloon angioplasty and insertion of stent into coronary artery
GNH0002_CoronaryArteryDisease_narrow	1755008	SNOMED_ConceptID	Old myocardial infarction
GNH0002_CoronaryArteryDisease_narrow	22298006	SNOMED_ConceptID	Heart attack
GNH0002_CoronaryArteryDisease_narrow	22298006	SNOMED_ConceptID	Myocardial infarction
GNH0002_CoronaryArteryDisease_narrow	54329005	SNOMED_ConceptID	Anterior myocardial infarction NOS
GNH0002_CoronaryArteryDisease_narrow	54329005	SNOMED_ConceptID	Other specified anterior myocardial infarction
GNH0002_CoronaryArteryDisease_narrow	57054005	SNOMED_ConceptID	Acute myocardial infarction
GNH0002_CoronaryArteryDisease_narrow	57054005	SNOMED_ConceptID	Acute myocardial infarction NOS
GNH0002_CoronaryArteryDisease_narrow	57054005	SNOMED_ConceptID	MI - acute myocardial infarction
GNH0002_CoronaryArteryDisease_narrow	57054005	SNOMED_ConceptID	Other acute myocardial infarction
GNH0002_CoronaryArteryDisease_narrow	65547006	SNOMED_ConceptID	Acute inferolateral infarction
GNH0002_CoronaryArteryDisease_narrow	70211005	SNOMED_ConceptID	Acute anterolateral infarction
GNH0002_CoronaryArteryDisease_narrow	70211005	SNOMED_ConceptID	Acute myocardial infarction of anterolateral wall
GNH0002_CoronaryArteryDisease_narrow	70422006	SNOMED_ConceptID	Acute subendocardial infarction
GNH0002_CoronaryArteryDisease_narrow	73795002	SNOMED_ConceptID	Inferior myocardial infarction NOS
GNH0002_CoronaryArteryDisease_narrow	233838001	SNOMED_ConceptID	Posterior myocardial infarction NOS
GNH0002_CoronaryArteryDisease_narrow	304914007	SNOMED_ConceptID	Acute Q-wave infarct
GNH0002_CoronaryArteryDisease_narrow	401303003	SNOMED_ConceptID	Acute ST segment elevation myocardial infarction
GNH0002_CoronaryArteryDisease_narrow	401314000	SNOMED_ConceptID	Acute non-ST segment elevation myocardial infarction
GNH0003_CoronaryArteryDisease_broad	I200	ICD10	Unstable angina
GNH0003_CoronaryArteryDisease_broad	I201	ICD10	Angina pectoris with documented spasm
GNH0003_CoronaryArteryDisease_broad	I208	ICD10	Other forms of angina pectoris
GNH0003_CoronaryArteryDisease_broad	I209	ICD10	Angina pectoris, unspecified
GNH0003_CoronaryArteryDisease_broad	I210	ICD10	Acute transmural myocardial infarction of anterior wall
GNH0003_CoronaryArteryDisease_broad	I211	ICD10	Acute transmural myocardial infarction of inferior wall
GNH0003_CoronaryArteryDisease_broad	I212	ICD10	Acute transmural myocardial infarction of other sites
GNH0003_CoronaryArteryDisease_broad	I213	ICD10	Acute transmural myocardial infarction of unspecified site
GNH0003_CoronaryArteryDisease_broad	I214	ICD10	Acute subendocardial myocardial infarction
GNH0003_CoronaryArteryDisease_broad	I219	ICD10	Acute myocardial infarction, unspecified
GNH0003_CoronaryArteryDisease_broad	I220	ICD10	Subsequent myocardial infarction of anterior wall
GNH0003_CoronaryArteryDisease_broad	I228	ICD10	Subsequent myocardial infarction of other sites
GNH0003_CoronaryArteryDisease_broad	I229	ICD10	Subsequent myocardial infarction of unspecified site
GNH0003_CoronaryArteryDisease_broad	I235	ICD10	Rupture of papillary muscle as current complication following acute myocardial infarction
GNH0003_CoronaryArteryDisease_broad	I240	ICD10	Coronary thrombosis not resulting in myocardial infarction
GNH0003_CoronaryArteryDisease_broad	I241	ICD10	Dressler's syndrome
GNH0003_CoronaryArteryDisease_broad	I248	ICD10	Other forms of acute ischaemic heart disease
GNH0003_CoronaryArteryDisease_broad	I249	ICD10	Acute ischaemic heart disease, unspecified
GNH0003_CoronaryArteryDisease_broad	I250	ICD10	Atherosclerotic cardiovascular disease, so described
GNH0003_CoronaryArteryDisease_broad	I251	ICD10	Atherosclerotic heart disease
GNH0003_CoronaryArteryDisease_broad	I252	ICD10	Old myocardial infarction
GNH0003_CoronaryArteryDisease_broad	I253	ICD10	Aneurysm of heart
GNH0003_CoronaryArteryDisease_broad	I254	ICD10	Coronary artery aneurysm
GNH0003_CoronaryArteryDisease_broad	I255	ICD10	Ischaemic cardiomyopathy
GNH0003_CoronaryArteryDisease_broad	I258	ICD10	Other forms of chronic ischaemic heart disease
GNH0003_CoronaryArteryDisease_broad	I259	ICD10	Chronic ischaemic heart disease, unspecified
GNH0003_CoronaryArteryDisease_broad	OPCS_K401	OPCS	Saphenous vein graft replacement of one coronary artery
GNH0003_CoronaryArteryDisease_broad	OPCS_K402	OPCS	Saphenous vein graft replacement of two coronary arteries
GNH0003_CoronaryArteryDisease_broad	OPCS_K403	OPCS	Saphenous vein graft replacement of three coronary arteries
GNH0003_CoronaryArteryDisease_broad	OPCS_K404	OPCS	Saphenous vein graft replacement of four or more coronary arteries
GNH0003_CoronaryArteryDisease_broad	OPCS_K411	OPCS	Autograft replacement of one coronary artery NEC
GNH0003_CoronaryArteryDisease_broad	OPCS_K451	OPCS	Double anastomosis of mammary arteries to coronary arteries
GNH0003_CoronaryArteryDisease_broad	OPCS_K452	OPCS	Double anastomosis of thoracic arteries to coronary arteries NEC
GNH0003_CoronaryArteryDisease_broad	OPCS_K453	OPCS	Anastomosis of mammary artery to left anterior descending coronary artery
GNH0003_CoronaryArteryDisease_broad	OPCS_K454	OPCS	Anastomosis of mammary artery to coronary artery NEC
GNH0003_CoronaryArteryDisease_broad	OPCS_K455	OPCS	Anastomosis of thoracic artery to coronary artery NEC
GNH0003_CoronaryArteryDisease_broad	OPCS_K491	OPCS	Percutaneous transluminal balloon angioplasty of one coronary artery
GNH0003_CoronaryArteryDisease_broad	OPCS_K492	OPCS	Percutaneous transluminal balloon angioplasty of multiple coronary arteries
GNH0003_CoronaryArteryDisease_broad	OPCS_K499	OPCS	Unspecified transluminal balloon angioplasty of coronary artery
GNH0003_CoronaryArteryDisease_broad	OPCS_K502	OPCS	Percutaneous transluminal coronary thrombolysis using streptokinase
GNH0003_CoronaryArteryDisease_broad	OPCS_K751	OPCS	Percutaneous transluminal balloon angioplasty and insertion of 1-2 drug-eluting stents into coronary artery
GNH0003_CoronaryArteryDisease_broad	OPCS_K752	OPCS	Percutaneous transluminal balloon angioplasty and insertion of 3 or more drug-eluting stents into coronary artery
GNH0003_CoronaryArteryDisease_broad	OPCS_K753	OPCS	Percutaneous transluminal balloon angioplasty and insertion of 1-2 stents into coronary artery
GNH0003_CoronaryArteryDisease_broad	OPCS_K754	OPCS	Percutaneous transluminal balloon angioplasty and insertion of 3 or more stents into coronary artery NEC
GNH0003_CoronaryArteryDisease_broad	OPCS_K758	OPCS	Other specified percutaneous transluminal balloon angioplasty and insertion of stent into coronary artery
GNH0003_CoronaryArteryDisease_broad	OPCS_K759	OPCS	Unspecified percutaneous transluminal balloon angioplasty and insertion of stent into coronary artery
GNH0003_CoronaryArteryDisease_broad	1755008	SNOMED_ConceptID	Old myocardial infarction
GNH0003_CoronaryArteryDisease_broad	1755008	SNOMED_ConceptID	Old myocardial infarction
GNH0003_CoronaryArteryDisease_broad	3546002	SNOMED_ConceptID	Coronary artery venous graft
GNH0003_CoronaryArteryDisease_broad	3546002	SNOMED_ConceptID	Saphenous vein graft replacement of coronary artery OS
GNH0003_CoronaryArteryDisease_broad	3546002	SNOMED_ConceptID	Saphenous vein graft replacement of coronary artery
GNH0003_CoronaryArteryDisease_broad	4557003	SNOMED_ConceptID	Unstable angina
GNH0003_CoronaryArteryDisease_broad	4557003	SNOMED_ConceptID	Crescendo angina
GNH0003_CoronaryArteryDisease_broad	4557003	SNOMED_ConceptID	Preinfarction syndrome
GNH0003_CoronaryArteryDisease_broad	4557003	SNOMED_ConceptID	Preinfarction syndrome NOS
GNH0003_CoronaryArteryDisease_broad	4557003	SNOMED_ConceptID	Worsening angina
GNH0003_CoronaryArteryDisease_broad	11101003	SNOMED_ConceptID	Coronary Angioplasty
GNH0003_CoronaryArteryDisease_broad	11101003	SNOMED_ConceptID	Transluminal balloon angioplasty of coronary artery
GNH0003_CoronaryArteryDisease_broad	11101003	SNOMED_ConceptID	Percutaneous transluminal coronary angioplasty
GNH0003_CoronaryArteryDisease_broad	11101003	SNOMED_ConceptID	Percutaneous balloon coronary angioplasty
GNH0003_CoronaryArteryDisease_broad	11101003	SNOMED_ConceptID	Transluminal balloon angioplasty of coronary artery NOS
GNH0003_CoronaryArteryDisease_broad	11101003	SNOMED_ConceptID	Transluminal balloon angioplasty of coronary artery OS
GNH0003_CoronaryArteryDisease_broad	14201006	SNOMED_ConceptID	Open angioplasty of coronary artery
GNH0003_CoronaryArteryDisease_broad	22298006	SNOMED_ConceptID	Heart attack
GNH0003_CoronaryArteryDisease_broad	22298006	SNOMED_ConceptID	Myocardial infarction
GNH0003_CoronaryArteryDisease_broad	41339005	SNOMED_ConceptID	Coronary angioplasty
GNH0003_CoronaryArteryDisease_broad	53741008	SNOMED_ConceptID	Coronary artery disease
GNH0003_CoronaryArteryDisease_broad	53741008	SNOMED_ConceptID	Coronary heart disease
GNH0003_CoronaryArteryDisease_broad	54329005	SNOMED_ConceptID	Other specified anterior myocardial infarction
GNH0003_CoronaryArteryDisease_broad	54329005	SNOMED_ConceptID	Anterior myocardial infarction NOS
GNH0003_CoronaryArteryDisease_broad	57054005	SNOMED_ConceptID	Acute myocardial infarction
GNH0003_CoronaryArteryDisease_broad	57054005	SNOMED_ConceptID	MI - acute myocardial infarction
GNH0003_CoronaryArteryDisease_broad	57054005	SNOMED_ConceptID	Acute myocardial infarction NOS
GNH0003_CoronaryArteryDisease_broad	57054005	SNOMED_ConceptID	Other acute myocardial infarction
GNH0003_CoronaryArteryDisease_broad	65547006	SNOMED_ConceptID	Acute inferolateral infarction
GNH0003_CoronaryArteryDisease_broad	66189004	SNOMED_ConceptID	Dressler's syndrome
GNH0003_CoronaryArteryDisease_broad	68466008	SNOMED_ConceptID	Percut transluminal balloon angioplasty one coronary artery
GNH0003_CoronaryArteryDisease_broad	68466008	SNOMED_ConceptID	Removal of coronary artery obstruction by percutaneous transluminal balloon, single vessel
GNH0003_CoronaryArteryDisease_broad	70211005	SNOMED_ConceptID	Acute anterolateral infarction
GNH0003_CoronaryArteryDisease_broad	70211005	SNOMED_ConceptID	Acute myocardial infarction of anterolateral wall
GNH0003_CoronaryArteryDisease_broad	70422006	SNOMED_ConceptID	Acute subendocardial infarction
GNH0003_CoronaryArteryDisease_broad	73795002	SNOMED_ConceptID	Inferior myocardial infarction NOS
GNH0003_CoronaryArteryDisease_broad	85053006	SNOMED_ConceptID	Percut translum balloon angioplasty mult coronary arteries
GNH0003_CoronaryArteryDisease_broad	85053006	SNOMED_ConceptID	Percutaneous transluminal coronary angioplasty, multiple vessels
GNH0003_CoronaryArteryDisease_broad	87343002	SNOMED_ConceptID	Prinzmetal's angina
GNH0003_CoronaryArteryDisease_broad	87343002	SNOMED_ConceptID	Prinzmetal angina
GNH0003_CoronaryArteryDisease_broad	161502000	SNOMED_ConceptID	H/O: myocardial infarct <60
GNH0003_CoronaryArteryDisease_broad	161503005	SNOMED_ConceptID	H/O: myocardial infarct >60
GNH0003_CoronaryArteryDisease_broad	175021005	SNOMED_ConceptID	Allograft bypass of coronary artery
GNH0003_CoronaryArteryDisease_broad	175029007	SNOMED_ConceptID	Insertn coronary artery stent
GNH0003_CoronaryArteryDisease_broad	175029007	SNOMED_ConceptID	Prosthetic replacement of coronary artery
GNH0003_CoronaryArteryDisease_broad	186963008	SNOMED_ConceptID	Vincent's angina NOS
GNH0003_CoronaryArteryDisease_broad	194823009	SNOMED_ConceptID	Acute coronary insufficiency
GNH0003_CoronaryArteryDisease_broad	194828000	SNOMED_ConceptID	Angina pectoris
GNH0003_CoronaryArteryDisease_broad	194828000	SNOMED_ConceptID	Angina pectoris NOS
GNH0003_CoronaryArteryDisease_broad	194842008	SNOMED_ConceptID	Single coronary vessel disease
GNH0003_CoronaryArteryDisease_broad	194843003	SNOMED_ConceptID	Double coronary vessel disease
GNH0003_CoronaryArteryDisease_broad	232717009	SNOMED_ConceptID	Coronary artery bypass graft operations
GNH0003_CoronaryArteryDisease_broad	232717009	SNOMED_ConceptID	Other bypass of coronary artery NOS
GNH0003_CoronaryArteryDisease_broad	232717009	SNOMED_ConceptID	Other bypass of coronary artery
GNH0003_CoronaryArteryDisease_broad	232717009	SNOMED_ConceptID	Coronary artery bypass graft
GNH0003_CoronaryArteryDisease_broad	232720001	SNOMED_ConceptID	Coronary artery bypass grafts x 2
GNH0003_CoronaryArteryDisease_broad	232721002	SNOMED_ConceptID	Coronary artery bypass grafts x 3
GNH0003_CoronaryArteryDisease_broad	232722009	SNOMED_ConceptID	Coronary artery bypass grafts x 4
GNH0003_CoronaryArteryDisease_broad	233817007	SNOMED_ConceptID	Triple vessel disease of the heart
GNH0003_CoronaryArteryDisease_broad	233819005	SNOMED_ConceptID	Stable angina
GNH0003_CoronaryArteryDisease_broad	233821000	SNOMED_ConceptID	New onset angina
GNH0003_CoronaryArteryDisease_broad	233823002	SNOMED_ConceptID	Silent myocardial ischaemia
GNH0003_CoronaryArteryDisease_broad	233838001	SNOMED_ConceptID	Posterior myocardial infarction NOS
GNH0003_CoronaryArteryDisease_broad	233843008	SNOMED_ConceptID	Silent myocardial infarction
GNH0003_CoronaryArteryDisease_broad	300995000	SNOMED_ConceptID	Angina on effort
GNH0003_CoronaryArteryDisease_broad	304914007	SNOMED_ConceptID	Acute Q-wave infarct
GNH0003_CoronaryArteryDisease_broad	308065005	SNOMED_ConceptID	H/O: Myocardial infarction in last year
GNH0003_CoronaryArteryDisease_broad	315348000	SNOMED_ConceptID	Asymptomatic coronary heart disease
GNH0003_CoronaryArteryDisease_broad	394659003	SNOMED_ConceptID	Acute coronary syndrome
GNH0003_CoronaryArteryDisease_broad	399211009	SNOMED_ConceptID	History of myocardial infarction
GNH0003_CoronaryArteryDisease_broad	399211009	SNOMED_ConceptID	Personal history of myocardial infarction
GNH0003_CoronaryArteryDisease_broad	399261000	SNOMED_ConceptID	[V]Presence of coronary artery bypass graft
GNH0003_CoronaryArteryDisease_broad	399261000	SNOMED_ConceptID	[V]Presence of coronary artery bypass graft - CABG
GNH0003_CoronaryArteryDisease_broad	401303003	SNOMED_ConceptID	Acute ST segment elevation myocardial infarction
GNH0003_CoronaryArteryDisease_broad	401314000	SNOMED_ConceptID	Acute non-ST segment elevation myocardial infarction
GNH0003_CoronaryArteryDisease_broad	408546009	SNOMED_ConceptID	Coronary artery bypass graft occlusion
GNH0003_CoronaryArteryDisease_broad	414545008	SNOMED_ConceptID	Ischaemic heart disease
GNH0003_CoronaryArteryDisease_broad	414545008	SNOMED_ConceptID	IHD - Ischaemic heart disease
GNH0003_CoronaryArteryDisease_broad	414545008	SNOMED_ConceptID	Ischaemic heart disease NOS
GNH0003_CoronaryArteryDisease_broad	414545008	SNOMED_ConceptID	Other specified ischaemic heart disease
GNH0003_CoronaryArteryDisease_broad	429639007	SNOMED_ConceptID	Perc translumin balloon angioplasty stenting coronary artery
GNH0003_CoronaryArteryDisease_broad	429639007	SNOMED_ConceptID	Perc translum balloon angioplasty insert 1-2 stents cor art
GNH0003_CoronaryArteryDisease_broad	429639007	SNOMED_ConceptID	Perc translum balloon angioplasty stenting coronary art NOS
GNH0003_CoronaryArteryDisease_broad	429639007	SNOMED_ConceptID	Percutaneous transluminal balloon angioplasty with insertion of stent into coronary artery
GNH0003_CoronaryArteryDisease_broad	443502000	SNOMED_ConceptID	Coronary atherosclerosis
GNH0003_CoronaryArteryDisease_broad	707828002	SNOMED_ConceptID	Percut translum cutting balloon angioplasty coronary artery
GNH0003_CoronaryArteryDisease_broad	719678003	SNOMED_ConceptID	Non-obstructive coronary atherosclerosis
GNH0003_CoronaryArteryDisease_broad	736968006	SNOMED_ConceptID	Saphenous vein graft replacement of three coronary arteries
GNH0003_CoronaryArteryDisease_broad	736969003	SNOMED_ConceptID	Saphenous vein graft replacement of two coronary arteries
GNH0003_CoronaryArteryDisease_broad	736973000	SNOMED_ConceptID	Allograft replacement of two coronary arteries
GNH0003_CoronaryArteryDisease_broad	791000000000	SNOMED_ConceptID	Angina associated with type II diabetes mellitus
GNH0003_CoronaryArteryDisease_broad	936451000000000	SNOMED_ConceptID	Perc translum ball angio insert 1-2 drug elut stents cor art
GNH0004_MyocardialInfarction_narrow	I210	ICD10	Acute transmural myocardial infarction of anterior wall
GNH0004_MyocardialInfarction_narrow	I211	ICD10	Acute transmural myocardial infarction of inferior wall
GNH0004_MyocardialInfarction_narrow	I212	ICD10	Acute transmural myocardial infarction of other sites
GNH0004_MyocardialInfarction_narrow	I213	ICD10	Acute transmural myocardial infarction of unspecified site
GNH0004_MyocardialInfarction_narrow	I214	ICD10	Acute subendocardial myocardial infarction
GNH0004_MyocardialInfarction_narrow	I219	ICD10	Acute myocardial infarction, unspecified
GNH0004_MyocardialInfarction_narrow	I220	ICD10	Subsequent myocardial infarction of anterior wall
GNH0004_MyocardialInfarction_narrow	I228	ICD10	Subsequent myocardial infarction of other sites
GNH0004_MyocardialInfarction_narrow	I229	ICD10	Subsequent myocardial infarction of unspecified site
GNH0004_MyocardialInfarction_narrow	I235	ICD10	Rupture of papillary muscle as current complication following acute myocardial infarction
GNH0004_MyocardialInfarction_narrow	I252	ICD10	Old myocardial infarction
GNH0004_MyocardialInfarction_narrow	1755008	SNOMED_ConceptID	Old myocardial infarction
GNH0004_MyocardialInfarction_narrow	22298006	SNOMED_ConceptID	Heart attack
GNH0004_MyocardialInfarction_narrow	22298006	SNOMED_ConceptID	Myocardial infarction
GNH0004_MyocardialInfarction_narrow	54329005	SNOMED_ConceptID	Anterior myocardial infarction NOS
GNH0004_MyocardialInfarction_narrow	54329005	SNOMED_ConceptID	Other specified anterior myocardial infarction
GNH0004_MyocardialInfarction_narrow	57054005	SNOMED_ConceptID	Acute myocardial infarction
GNH0004_MyocardialInfarction_narrow	57054005	SNOMED_ConceptID	Acute myocardial infarction NOS
GNH0004_MyocardialInfarction_narrow	57054005	SNOMED_ConceptID	MI - acute myocardial infarction
GNH0004_MyocardialInfarction_narrow	57054005	SNOMED_ConceptID	Other acute myocardial infarction
GNH0004_MyocardialInfarction_narrow	65547006	SNOMED_ConceptID	Acute inferolateral infarction
GNH0004_MyocardialInfarction_narrow	70211005	SNOMED_ConceptID	Acute anterolateral infarction
GNH0004_MyocardialInfarction_narrow	70211005	SNOMED_ConceptID	Acute myocardial infarction of anterolateral wall
GNH0004_MyocardialInfarction_narrow	70422006	SNOMED_ConceptID	Acute subendocardial infarction
GNH0004_MyocardialInfarction_narrow	73795002	SNOMED_ConceptID	Inferior myocardial infarction NOS
GNH0004_MyocardialInfarction_narrow	233838001	SNOMED_ConceptID	Posterior myocardial infarction NOS
GNH0004_MyocardialInfarction_narrow	304914007	SNOMED_ConceptID	Acute Q-wave infarct
GNH0004_MyocardialInfarction_narrow	401303003	SNOMED_ConceptID	Acute ST segment elevation myocardial infarction
GNH0004_MyocardialInfarction_narrow	401314000	SNOMED_ConceptID	Acute non-ST segment elevation myocardial infarction
GNH0005_MyocardialInfarction_extended	I210	ICD10	Acute transmural myocardial infarction of anterior wall
GNH0005_MyocardialInfarction_extended	I211	ICD10	Acute transmural myocardial infarction of inferior wall
GNH0005_MyocardialInfarction_extended	I212	ICD10	Acute transmural myocardial infarction of other sites
GNH0005_MyocardialInfarction_extended	I213	ICD10	Acute transmural myocardial infarction of unspecified site
GNH0005_MyocardialInfarction_extended	I214	ICD10	Acute subendocardial myocardial infarction
GNH0005_MyocardialInfarction_extended	I219	ICD10	Acute myocardial infarction, unspecified
GNH0005_MyocardialInfarction_extended	I220	ICD10	Subsequent myocardial infarction of anterior wall
GNH0005_MyocardialInfarction_extended	I228	ICD10	Subsequent myocardial infarction of other sites
GNH0005_MyocardialInfarction_extended	I229	ICD10	Subsequent myocardial infarction of unspecified site
GNH0005_MyocardialInfarction_extended	I235	ICD10	Rupture of papillary muscle as current complication following acute myocardial infarction
GNH0005_MyocardialInfarction_extended	I252	ICD10	Old myocardial infarction
GNH0005_MyocardialInfarction_extended	OPCS_K401	OPCS	Saphenous vein graft replacement of one coronary artery
GNH0005_MyocardialInfarction_extended	OPCS_K402	OPCS	Saphenous vein graft replacement of two coronary arteries
GNH0005_MyocardialInfarction_extended	OPCS_K403	OPCS	Saphenous vein graft replacement of three coronary arteries
GNH0005_MyocardialInfarction_extended	OPCS_K404	OPCS	Saphenous vein graft replacement of four or more coronary arteries
GNH0005_MyocardialInfarction_extended	OPCS_K411	OPCS	Autograft replacement of one coronary artery NEC
GNH0005_MyocardialInfarction_extended	OPCS_K451	OPCS	Double anastomosis of mammary arteries to coronary arteries
GNH0005_MyocardialInfarction_extended	OPCS_K452	OPCS	Double anastomosis of thoracic arteries to coronary arteries NEC
GNH0005_MyocardialInfarction_extended	OPCS_K453	OPCS	Anastomosis of mammary artery to left anterior descending coronary artery
GNH0005_MyocardialInfarction_extended	OPCS_K454	OPCS	Anastomosis of mammary artery to coronary artery NEC
GNH0005_MyocardialInfarction_extended	OPCS_K455	OPCS	Anastomosis of thoracic artery to coronary artery NEC
GNH0005_MyocardialInfarction_extended	OPCS_K491	OPCS	Percutaneous transluminal balloon angioplasty of one coronary artery
GNH0005_MyocardialInfarction_extended	OPCS_K492	OPCS	Percutaneous transluminal balloon angioplasty of multiple coronary arteries
GNH0005_MyocardialInfarction_extended	OPCS_K499	OPCS	Unspecified transluminal balloon angioplasty of coronary artery
GNH0005_MyocardialInfarction_extended	OPCS_K502	OPCS	Percutaneous transluminal coronary thrombolysis using streptokinase
GNH0005_MyocardialInfarction_extended	OPCS_K751	OPCS	Percutaneous transluminal balloon angioplasty and insertion of 1-2 drug-eluting stents into coronary artery
GNH0005_MyocardialInfarction_extended	OPCS_K752	OPCS	Percutaneous transluminal balloon angioplasty and insertion of 3 or more drug-eluting stents into coronary artery
GNH0005_MyocardialInfarction_extended	OPCS_K753	OPCS	Percutaneous transluminal balloon angioplasty and insertion of 1-2 stents into coronary artery
GNH0005_MyocardialInfarction_extended	OPCS_K754	OPCS	Percutaneous transluminal balloon angioplasty and insertion of 3 or more stents into coronary artery NEC
GNH0005_MyocardialInfarction_extended	OPCS_K758	OPCS	Other specified percutaneous transluminal balloon angioplasty and insertion of stent into coronary artery
GNH0005_MyocardialInfarction_extended	OPCS_K759	OPCS	Unspecified percutaneous transluminal balloon angioplasty and insertion of stent into coronary artery
GNH0005_MyocardialInfarction_extended	1755008	SNOMED_ConceptID	Old myocardial infarction
GNH0005_MyocardialInfarction_extended	3546002	SNOMED_ConceptID	Coronary artery venous graft
GNH0005_MyocardialInfarction_extended	3546002	SNOMED_ConceptID	Saphenous vein graft replacement of coronary artery
GNH0005_MyocardialInfarction_extended	3546002	SNOMED_ConceptID	Saphenous vein graft replacement of coronary artery OS
GNH0005_MyocardialInfarction_extended	11101003	SNOMED_ConceptID	Coronary Angioplasty
GNH0005_MyocardialInfarction_extended	11101003	SNOMED_ConceptID	Percutaneous balloon coronary angioplasty
GNH0005_MyocardialInfarction_extended	11101003	SNOMED_ConceptID	Percutaneous transluminal coronary angioplasty
GNH0005_MyocardialInfarction_extended	11101003	SNOMED_ConceptID	Transluminal balloon angioplasty of coronary artery
GNH0005_MyocardialInfarction_extended	11101003	SNOMED_ConceptID	Transluminal balloon angioplasty of coronary artery NOS
GNH0005_MyocardialInfarction_extended	11101003	SNOMED_ConceptID	Transluminal balloon angioplasty of coronary artery OS
GNH0005_MyocardialInfarction_extended	14201006	SNOMED_ConceptID	Open angioplasty of coronary artery
GNH0005_MyocardialInfarction_extended	22298006	SNOMED_ConceptID	Heart attack
GNH0005_MyocardialInfarction_extended	22298006	SNOMED_ConceptID	Myocardial infarction
GNH0005_MyocardialInfarction_extended	41339005	SNOMED_ConceptID	Coronary angioplasty
GNH0005_MyocardialInfarction_extended	54329005	SNOMED_ConceptID	Anterior myocardial infarction NOS
GNH0005_MyocardialInfarction_extended	54329005	SNOMED_ConceptID	Other specified anterior myocardial infarction
GNH0005_MyocardialInfarction_extended	57054005	SNOMED_ConceptID	Acute myocardial infarction
GNH0005_MyocardialInfarction_extended	57054005	SNOMED_ConceptID	Acute myocardial infarction NOS
GNH0005_MyocardialInfarction_extended	57054005	SNOMED_ConceptID	MI - acute myocardial infarction
GNH0005_MyocardialInfarction_extended	57054005	SNOMED_ConceptID	Other acute myocardial infarction
GNH0005_MyocardialInfarction_extended	65547006	SNOMED_ConceptID	Acute inferolateral infarction
GNH0005_MyocardialInfarction_extended	68466008	SNOMED_ConceptID	Percut transluminal balloon angioplasty one coronary artery
GNH0005_MyocardialInfarction_extended	68466008	SNOMED_ConceptID	Removal of coronary artery obstruction by percutaneous transluminal balloon, single vessel
GNH0005_MyocardialInfarction_extended	70211005	SNOMED_ConceptID	Acute anterolateral infarction
GNH0005_MyocardialInfarction_extended	70211005	SNOMED_ConceptID	Acute myocardial infarction of anterolateral wall
GNH0005_MyocardialInfarction_extended	70422006	SNOMED_ConceptID	Acute subendocardial infarction
GNH0005_MyocardialInfarction_extended	73795002	SNOMED_ConceptID	Inferior myocardial infarction NOS
GNH0005_MyocardialInfarction_extended	85053006	SNOMED_ConceptID	Percut translum balloon angioplasty mult coronary arteries
GNH0005_MyocardialInfarction_extended	85053006	SNOMED_ConceptID	Percutaneous transluminal coronary angioplasty, multiple vessels
GNH0005_MyocardialInfarction_extended	175021005	SNOMED_ConceptID	Allograft bypass of coronary artery
GNH0005_MyocardialInfarction_extended	175029007	SNOMED_ConceptID	Insertn coronary artery stent
GNH0005_MyocardialInfarction_extended	175029007	SNOMED_ConceptID	Prosthetic replacement of coronary artery
GNH0005_MyocardialInfarction_extended	232717009	SNOMED_ConceptID	Coronary artery bypass graft
GNH0005_MyocardialInfarction_extended	232717009	SNOMED_ConceptID	Coronary artery bypass graft operations
GNH0005_MyocardialInfarction_extended	232717009	SNOMED_ConceptID	Other bypass of coronary artery
GNH0005_MyocardialInfarction_extended	232717009	SNOMED_ConceptID	Other bypass of coronary artery NOS
GNH0005_MyocardialInfarction_extended	232720001	SNOMED_ConceptID	Coronary artery bypass grafts x 2
GNH0005_MyocardialInfarction_extended	232721002	SNOMED_ConceptID	Coronary artery bypass grafts x 3
GNH0005_MyocardialInfarction_extended	232722009	SNOMED_ConceptID	Coronary artery bypass grafts x 4
GNH0005_MyocardialInfarction_extended	233838001	SNOMED_ConceptID	Posterior myocardial infarction NOS
GNH0005_MyocardialInfarction_extended	304914007	SNOMED_ConceptID	Acute Q-wave infarct
GNH0005_MyocardialInfarction_extended	399261000	SNOMED_ConceptID	[V]Presence of coronary artery bypass graft
GNH0005_MyocardialInfarction_extended	399261000	SNOMED_ConceptID	[V]Presence of coronary artery bypass graft - CABG
GNH0005_MyocardialInfarction_extended	401303003	SNOMED_ConceptID	Acute ST segment elevation myocardial infarction
GNH0005_MyocardialInfarction_extended	401314000	SNOMED_ConceptID	Acute non-ST segment elevation myocardial infarction
GNH0005_MyocardialInfarction_extended	429639007	SNOMED_ConceptID	Perc translum balloon angioplasty insert 1-2 stents cor art
GNH0005_MyocardialInfarction_extended	429639007	SNOMED_ConceptID	Perc translum balloon angioplasty stenting coronary art NOS
GNH0005_MyocardialInfarction_extended	429639007	SNOMED_ConceptID	Perc translumin balloon angioplasty stenting coronary artery
GNH0005_MyocardialInfarction_extended	429639007	SNOMED_ConceptID	Percutaneous transluminal balloon angioplasty with insertion of stent into coronary artery
GNH0005_MyocardialInfarction_extended	707828002	SNOMED_ConceptID	Percut translum cutting balloon angioplasty coronary artery
GNH0005_MyocardialInfarction_extended	736968006	SNOMED_ConceptID	Saphenous vein graft replacement of three coronary arteries
GNH0005_MyocardialInfarction_extended	736969003	SNOMED_ConceptID	Saphenous vein graft replacement of two coronary arteries
GNH0005_MyocardialInfarction_extended	736973000	SNOMED_ConceptID	Allograft replacement of two coronary arteries
GNH0005_MyocardialInfarction_extended	936451000000000	SNOMED_ConceptID	Perc translum ball angio insert 1-2 drug elut stents cor art
GNH0006_IschaemicStroke	I631	ICD10	Cerebral infarction due to embolism of precerebral arteries
GNH0006_IschaemicStroke	I631	ICD10	Cerebral infarction due to embolism of precerebral arteries
GNH0006_IschaemicStroke	I632	ICD10	Cerebral infarction due to unspecified occlusion or stenosis of precerebral arteries
GNH0006_IschaemicStroke	I633	ICD10	Cerebral infarction due to thrombosis of cerebral arteries
GNH0006_IschaemicStroke	I634	ICD10	Cerebral infarction due to embolism of cerebral arteries
GNH0006_IschaemicStroke	I635	ICD10	Cerebral infarction due to unspecified occlusion or stenosis of cerebral arteries
GNH0006_IschaemicStroke	I636	ICD10	Cerebral infarction due to cerebral venous thrombosis, nonpyogenic
GNH0006_IschaemicStroke	I638	ICD10	Other cerebral infarction
GNH0006_IschaemicStroke	I639	ICD10	Cerebral infarction, unspecified
GNH0006_IschaemicStroke	I64X	ICD10	Stroke, not specified as haemorrhage or infarction
GNH0006_IschaemicStroke	20059004	SNOMED_ConceptID	Cerebral arterial occlusion
GNH0006_IschaemicStroke	20059004	SNOMED_ConceptID	Cerebrl infarctn due/unspcf occlusn or sten/cerebrl artrs
GNH0006_IschaemicStroke	71444005	SNOMED_ConceptID	Cerebral thrombosis
GNH0006_IschaemicStroke	195216008	SNOMED_ConceptID	Left sided cerebral hemisphere cerebrovascular accident
GNH0006_IschaemicStroke	195216008	SNOMED_ConceptID	Left sided CVA
GNH0006_IschaemicStroke	195217004	SNOMED_ConceptID	Right sided CVA
GNH0006_IschaemicStroke	195233001	SNOMED_ConceptID	Occlusion and stenosis of anterior cerebral artery
GNH0006_IschaemicStroke	230690007	SNOMED_ConceptID	CVA - Cerebrovascular accident unspecified
GNH0006_IschaemicStroke	230690007	SNOMED_ConceptID	CVA unspecified
GNH0006_IschaemicStroke	230690007	SNOMED_ConceptID	Stroke
GNH0006_IschaemicStroke	230690007	SNOMED_ConceptID	Stroke and cerebrovascular accident unspecified
GNH0006_IschaemicStroke	230690007	SNOMED_ConceptID	Stroke unspecified
GNH0006_IschaemicStroke	230691006	SNOMED_ConceptID	CVA - cerebral artery occlusion
GNH0006_IschaemicStroke	230691006	SNOMED_ConceptID	Stroke due to cerebral arterial occlusion
GNH0006_IschaemicStroke	307766002	SNOMED_ConceptID	Left sided cerebral infarction
GNH0006_IschaemicStroke	307767006	SNOMED_ConceptID	Right sided cerebral infarction
GNH0006_IschaemicStroke	413102000	SNOMED_ConceptID	Infarction of basal ganglia
GNH0006_IschaemicStroke	432504007	SNOMED_ConceptID	Cerebral infarction
GNH0006_IschaemicStroke	432504007	SNOMED_ConceptID	Cerebral infarction NOS
GNH0006_IschaemicStroke	432504007	SNOMED_ConceptID	Infarction - cerebral
GNH0007_Type2Diabetes	E110	ICD10	Non-insulin-dependent diabetes mellitus
GNH0007_Type2Diabetes	E111	ICD10	Non-insulin-dependent diabetes mellitus
GNH0007_Type2Diabetes	E112	ICD10	Non-insulin-dependent diabetes mellitus
GNH0007_Type2Diabetes	E113	ICD10	Non-insulin-dependent diabetes mellitus
GNH0007_Type2Diabetes	E114	ICD10	Non-insulin-dependent diabetes mellitus
GNH0007_Type2Diabetes	E115	ICD10	Non-insulin-dependent diabetes mellitus
GNH0007_Type2Diabetes	E116	ICD10	Non-insulin-dependent diabetes mellitus
GNH0007_Type2Diabetes	E117	ICD10	Non-insulin-dependent diabetes mellitus
GNH0007_Type2Diabetes	E118	ICD10	Non-insulin-dependent diabetes mellitus
GNH0007_Type2Diabetes	E119	ICD10	Non-insulin-dependent diabetes mellitus
GNH0007_Type2Diabetes	44054006	SNOMED_ConceptID	Type 2 diabetes mellitus
GNH0007_Type2Diabetes	44054006	SNOMED_ConceptID	Type II diabetes mellitus
GNH0007_Type2Diabetes	44054006	SNOMED_ConceptID	Non-insulin dependent diabetes mellitus
GNH0007_Type2Diabetes	44054006	SNOMED_ConceptID	NIDDM - Non-insulin dependent diabetes mellitus
GNH0007_Type2Diabetes	237599002	SNOMED_ConceptID	Insulin treated Type 2 diabetes mellitus
GNH0007_Type2Diabetes	313436004	SNOMED_ConceptID	Diabetes mellitus, adult onset, no mention of complication
GNH0007_Type2Diabetes	313436004	SNOMED_ConceptID	Non-insulin-dependent diabetes mellitus without complication
GNH0007_Type2Diabetes	313436004	SNOMED_ConceptID	Type 2 diabetes mellitus without complication
GNH0007_Type2Diabetes	422099009	SNOMED_ConceptID	Type 2 diabetes mellitus with ophthalmic complications
GNH0007_Type2Diabetes	703138006	SNOMED_ConceptID	Type 2 diabetes mellitus in remission
GNH0008_PrimaryOpenAngleGlaucoma	H401	ICD10	Primary open-angle glaucoma
GNH0008_PrimaryOpenAngleGlaucoma	77075001	SNOMED_ConceptID	Primary open-angle glaucoma
GNH0009_Asthma	J450	ICD10	Predominantly allergic asthma
GNH0009_Asthma	J458	ICD10	Mixed asthma
GNH0009_Asthma	J459	ICD10	Asthma, unspecified
GNH0009_Asthma	J46X	ICD10	Status asthmaticus
GNH0009_Asthma	63088003	SNOMED_ConceptID	Extrinsic asthma without status asthmaticus
GNH0009_Asthma	63088003	SNOMED_ConceptID	Extrinsic asthma without status asthmaticus
GNH0009_Asthma	195949008	SNOMED_ConceptID	Recurrent wheezy bronchitis
GNH0009_Asthma	195967001	SNOMED_ConceptID	Asthma
GNH0009_Asthma	195967001	SNOMED_ConceptID	Asthma NOS
GNH0009_Asthma	195967001	SNOMED_ConceptID	Asthma unspecified
GNH0009_Asthma	195967001	SNOMED_ConceptID	Bronchial asthma
GNH0009_Asthma	195977004	SNOMED_ConceptID	Mixed asthma
GNH0009_Asthma	233678006	SNOMED_ConceptID	Childhood asthma
GNH0009_Asthma	233679003	SNOMED_ConceptID	Late onset asthma
GNH0009_Asthma	233679003	SNOMED_ConceptID	Late-onset asthma
GNH0009_Asthma	233683003	SNOMED_ConceptID	Hay fever with asthma
GNH0009_Asthma	233683003	SNOMED_ConceptID	Pollen asthma
GNH0009_Asthma	266361008	SNOMED_ConceptID	Intrinsic asthma
GNH0009_Asthma	370218001	SNOMED_ConceptID	Mild asthma
GNH0009_Asthma	370221004	SNOMED_ConceptID	Severe asthma
GNH0009_Asthma	389145006	SNOMED_ConceptID	Allergic asthma
GNH0009_Asthma	389145006	SNOMED_ConceptID	Allergic asthma NEC
GNH0009_Asthma	389145006	SNOMED_ConceptID	Extrinsic (atopic) asthma
GNH0009_Asthma	389145006	SNOMED_ConceptID	Extrinsic asthma - atopy
GNH0009_Asthma	405944004	SNOMED_ConceptID	Asthmatic bronchitis
GNH0009_Asthma	405944004	SNOMED_ConceptID	Wheezy bronchitis
GNH0009_Asthma	424643009	SNOMED_ConceptID	Extrinsic asthma NOS
GNH0009_Asthma	708038006	SNOMED_ConceptID	Acute exacerbation of asthma
GNH0009_Asthma	708038006	SNOMED_ConceptID	Asthma attack
GNH0009_Asthma	708090002	SNOMED_ConceptID	Severe asthma attack
GNH0009_Asthma	734904007	SNOMED_ConceptID	Status asthmaticus NOS
GNH0009_Asthma	1.09e+15	SNOMED_ConceptID	Extrinsic asthma with status asthmaticus
GNH0010_Gout	M100	ICD10	Idiopathic gout
GNH0010_Gout	M1000	ICD10	Idiopathic gout
GNH0010_Gout	M1006	ICD10	Idiopathic gout
GNH0010_Gout	M109	ICD10	Gout, unspecified
GNH0010_Gout	M1090	ICD10	Gout, unspecified
GNH0010_Gout	M1096	ICD10	Gout, unspecified
GNH0010_Gout	M1097	ICD10	Gout, unspecified
GNH0010_Gout	M1099	ICD10	Gout, unspecified
GNH0010_Gout	24595009	SNOMED_ConceptID	Primary gout
GNH0010_Gout	48440001	SNOMED_ConceptID	Gouty arthritis
GNH0010_Gout	48440001	SNOMED_ConceptID	Articular gout
GNH0010_Gout	48440001	SNOMED_ConceptID	Gouty arthritis NOS
GNH0010_Gout	90560007	SNOMED_ConceptID	Gout
GNH0010_Gout	90560007	SNOMED_ConceptID	Gout NOS
GNH0010_Gout	190842000	SNOMED_ConceptID	Gouty tophi of hand
GNH0010_Gout	201666003	SNOMED_ConceptID	Gouty arthritis of the hand
GNH0010_Gout	201669005	SNOMED_ConceptID	Gouty arthritis of the ankle and foot
GNH0010_Gout	201669005	SNOMED_ConceptID	Gouty arthritis of the ankle and/or foot
GNH0010_Gout	428839004	SNOMED_ConceptID	Gouty arthritis of toe
GNH0010_Gout	924311000000000	SNOMED_ConceptID	Acute exacerbation of gout
GNH0011_COPD	J410	ICD10	Simple chronic bronchitis
GNH0011_COPD	J411	ICD10	Mucopurulent chronic bronchitis
GNH0011_COPD	J42X	ICD10	Unspecified chronic bronchitis
GNH0011_COPD	J432	ICD10	Centrilobular emphysema
GNH0011_COPD	J439	ICD10	Emphysema, unspecified
GNH0011_COPD	J440	ICD10	Chronic obstructive pulmonary disease with acute lower respiratory infection
GNH0011_COPD	J441	ICD10	Chronic obstructive pulmonary disease with acute exacerbation, unspecified
GNH0011_COPD	J448	ICD10	Other specified chronic obstructive pulmonary disease
GNH0011_COPD	J449	ICD10	Chronic obstructive pulmonary disease, unspecified
GNH0011_COPD	J47X	ICD10	Bronchiectasis
GNH0011_COPD	13645005	SNOMED_ConceptID
GNH0011_COPD	63480004	SNOMED_ConceptID
GNH0011_COPD	87433001	SNOMED_ConceptID
GNH0011_COPD	195951007	SNOMED_ConceptID
GNH0011_COPD	313296004	SNOMED_ConceptID
GNH0011_COPD	313297008	SNOMED_ConceptID
GNH0011_COPD	313299006	SNOMED_ConceptID
GNH0011_COPD	294000000000000	SNOMED_ConceptID
GNH0011_COPD	847000000000000	SNOMED_ConceptID
GNH0012_Stroke	I633	ICD10	Cerebral infarction due to thrombosis of cerebral arteries
GNH0012_Stroke	I634	ICD10	Cerebral infarction due to embolism of cerebral arteries
GNH0012_Stroke	I635	ICD10	Cerebral infarction due to unspecified occlusion or stenosis of cerebral arteries
GNH0012_Stroke	I636	ICD10	Cerebral infarction due to cerebral venous thrombosis, nonpyogenic
GNH0012_Stroke	I638	ICD10	Other cerebral infarction
GNH0012_Stroke	I639	ICD10	Cerebral infarction, unspecified
GNH0012_Stroke	I64X	ICD10	Stroke, not specified as haemorrhage or infarction
GNH0012_Stroke	20059004	SNOMED_ConceptID
GNH0012_Stroke	64009001	SNOMED_ConceptID
GNH0012_Stroke	71444005	SNOMED_ConceptID
GNH0012_Stroke	88032003	SNOMED_ConceptID
GNH0012_Stroke	195200006	SNOMED_ConceptID
GNH0012_Stroke	195212005	SNOMED_ConceptID
GNH0012_Stroke	195216008	SNOMED_ConceptID
GNH0012_Stroke	195217004	SNOMED_ConceptID
GNH0012_Stroke	195229008	SNOMED_ConceptID
GNH0012_Stroke	195230003	SNOMED_ConceptID
GNH0012_Stroke	195233001	SNOMED_ConceptID
GNH0012_Stroke	230690007	SNOMED_ConceptID
GNH0012_Stroke	230691006	SNOMED_ConceptID
GNH0012_Stroke	230698000	SNOMED_ConceptID
GNH0012_Stroke	307766002	SNOMED_ConceptID
GNH0012_Stroke	307767006	SNOMED_ConceptID
GNH0012_Stroke	413102000	SNOMED_ConceptID
GNH0012_Stroke	432504007	SNOMED_ConceptID
GNH0013_HeartFailure	I500	ICD10	Congestive heart failure
GNH0013_HeartFailure	I501	ICD10	Left ventricular failure
GNH0013_HeartFailure	I509	ICD10	Heart failure, unspecified
GNH0013_HeartFailure	10633002	SNOMED_ConceptID	Acute congestive heart failure
GNH0013_HeartFailure	42343007	SNOMED_ConceptID	Congestive heart failure
GNH0013_HeartFailure	42343007	SNOMED_ConceptID	Congestive cardiac failure
GNH0013_HeartFailure	43736008	SNOMED_ConceptID	Rheumatic left ventricular failure
GNH0013_HeartFailure	48447003	SNOMED_ConceptID	Chronic heart failure (disorder)
GNH0013_HeartFailure	56675007	SNOMED_ConceptID	Acute heart failure
GNH0013_HeartFailure	79955004	SNOMED_ConceptID	Chronic cor pulmonale
GNH0013_HeartFailure	84114007	SNOMED_ConceptID	Heart failure
GNH0013_HeartFailure	84114007	SNOMED_ConceptID	Heart failure NOS
GNH0013_HeartFailure	84114007	SNOMED_ConceptID	Cardiac failure
GNH0013_HeartFailure	85232009	SNOMED_ConceptID	Left ventricular failure
GNH0013_HeartFailure	85232009	SNOMED_ConceptID	Left heart failure
GNH0013_HeartFailure	92506005	SNOMED_ConceptID	Biventricular failure
GNH0013_HeartFailure	128404006	SNOMED_ConceptID	Right heart failure
GNH0013_HeartFailure	195111005	SNOMED_ConceptID	Decompensated cardiac failure
GNH0013_HeartFailure	195114002	SNOMED_ConceptID	Acute left ventricular failure
GNH0013_HeartFailure	367363000	SNOMED_ConceptID	Right ventricular failure
GNH0013_HeartFailure	418304008	SNOMED_ConceptID	Diastolic heart failure (disorder)
GNH0013_HeartFailure	420913000	SNOMED_ConceptID	New York Heart Association Classification - Class III
GNH0013_HeartFailure	421704003	SNOMED_ConceptID	New York Heart Association Classification - Class II
GNH0013_HeartFailure	426263006	SNOMED_ConceptID	Congestive heart failure due to left ventricular systolic dysfunction (disorder)
GNH0014_IdiopathicPulmonaryFibrosis	J841	ICD10
GNH0014_IdiopathicPulmonaryFibrosis	J849	ICD10
GNH0014_IdiopathicPulmonaryFibrosis	51615001	SNOMED_ConceptID
GNH0014_IdiopathicPulmonaryFibrosis	90117007	SNOMED_ConceptID
GNH0014_IdiopathicPulmonaryFibrosis	162974009	SNOMED_ConceptID
GNH0014_IdiopathicPulmonaryFibrosis	196125002	SNOMED_ConceptID
GNH0015_AcuteAppendicitis	K350	ICD10	Acute appendicitis with generalized peritonitis
GNH0015_AcuteAppendicitis	K351	ICD10	Acute appendicitis with peritoneal abscess
GNH0015_AcuteAppendicitis	K352	ICD10	Acute appendicitis with generalized peritonitis
GNH0015_AcuteAppendicitis	K353	ICD10	Acute appendicitis with localized peritonitis
GNH0015_AcuteAppendicitis	K358	ICD10	Acute appendicitis, other and unspecified
GNH0015_AcuteAppendicitis	K359	ICD10	Acute appendicitis, unspecified
GNH0015_AcuteAppendicitis	OPCS_H011	OPCS	Emergency excision of abnormal appendix and drainage HFQ
GNH0015_AcuteAppendicitis	OPCS_H012	OPCS	Emergency excision of abnormal appendix NEC
GNH0015_AcuteAppendicitis	50846009	SNOMED_ConceptID	Acute gangrenous appendicitis
GNH0015_AcuteAppendicitis	85189001	SNOMED_ConceptID	Acute appendicitis
GNH0015_AcuteAppendicitis	85189001	SNOMED_ConceptID	Acute appendicitis NOS
GNH0015_AcuteAppendicitis	196781001	SNOMED_ConceptID	Acute appendicitis with peritonitis
GNH0015_AcuteAppendicitis	266439004	SNOMED_ConceptID	Acute appendicitis with appendix abscess
GNH0015_AcuteAppendicitis	286967008	SNOMED_ConceptID	Acute perforated appendicitis
GNH0015_AcuteAppendicitis	698294004	SNOMED_ConceptID	Acute appendicitis with localised peritonitis
GNH0016_HospitalisedVenousThromboEmbolism	I260	ICD10	Pulmonary embolism with mention of acute cor pulmonale
GNH0016_HospitalisedVenousThromboEmbolism	I269	ICD10	Pulmonary embolism without mention of acute cor pulmonale
GNH0016_HospitalisedVenousThromboEmbolism	I801	ICD10	Phlebitis and thrombophlebitis of femoral vein
GNH0016_HospitalisedVenousThromboEmbolism	I802	ICD10	Phlebitis and thrombophlebitis of other deep vessels of lower extremities
GNH0016_HospitalisedVenousThromboEmbolism	I822	ICD10	Embolism and thrombosis of vena cava
GNH0016_HospitalisedVenousThromboEmbolism	OPCS_L791	OPCS	Insertion of filter into vena cava
GNH0017_COPD	J43	ICD10	Emphysema
GNH0017_COPD	J43X	ICD10	Emphysema
GNH0017_COPD	J44	ICD10	Other chronic obstructive pulmonary disease
GNH0017_COPD	J44X	ICD10	Other chronic obstructive pulmonary disease
GNH0017_COPD	4981000	SNOMED_ConceptID	Panlobular emphysema
GNH0017_COPD	8743301	SNOMED_ConceptID	Emphysema
GNH0017_COPD	13645005	SNOMED_ConceptID	[X]Other specified chronic obstructive pulmonary disease
GNH0017_COPD	16003001	SNOMED_ConceptID	Giant bullous emphysema
GNH0017_COPD	40100001	SNOMED_ConceptID	Bronchiolitis obliterans
GNH0017_COPD	45145000	SNOMED_ConceptID	MacLeod's unilateral emphysema
GNH0017_COPD	52571006	SNOMED_ConceptID	Chronic tracheobronchitis
GNH0017_COPD	61937009	SNOMED_ConceptID	Simple chronic bronchitis
GNH0017_COPD	63480004	SNOMED_ConceptID	Chronic bronchitis
GNH0017_COPD	68328006	SNOMED_ConceptID	Centrilobular emphysema
GNH0017_COPD	74417001	SNOMED_ConceptID	Mucopurulent chronic bronchitis
GNH0017_COPD	77690003	SNOMED_ConceptID	Acute interstitial emphysema
GNH0017_COPD	84409004	SNOMED_ConceptID	Fetid chronic bronchitis
GNH0017_COPD	87433001	SNOMED_ConceptID	[X]Other emphysema
GNH0017_COPD	89549007	SNOMED_ConceptID	Chronic catarrhal bronchitis
GNH0017_COPD	135836000	SNOMED_ConceptID	End stage chronic obstructive airways disease
GNH0017_COPD	170628003	SNOMED_ConceptID	Airways obstructn irreversible
GNH0017_COPD	185086009	SNOMED_ConceptID	Emphysematous bronchitis
GNH0017_COPD	195949008	SNOMED_ConceptID	Chronic asthmatic bronchitis
GNH0017_COPD	195951007	SNOMED_ConceptID	Acute exacerbation of chronic obstructive airways disease
GNH0017_COPD	195953005	SNOMED_ConceptID	Mixed simple and mucopurulent chronic bronchitis
GNH0017_COPD	195957006	SNOMED_ConceptID	Chronic bullous emphysema
GNH0017_COPD	195958001	SNOMED_ConceptID	Segmental bullous emphysema
GNH0017_COPD	195959009	SNOMED_ConceptID	Zonal bullous emphysema
GNH0017_COPD	195963002	SNOMED_ConceptID	Acute vesicular emphysema
GNH0017_COPD	196001008	SNOMED_ConceptID	Chronic obstruct pulmonary dis with acute lower resp infectn
GNH0017_COPD	196026004	SNOMED_ConceptID	Chronic emphysema due to chemical fumes
GNH0017_COPD	196027008	SNOMED_ConceptID	Obliterative bronchiolitis due to chemical fumes
GNH0017_COPD	266355005	SNOMED_ConceptID	Bullous emphysema with collapse
GNH0017_COPD	266356006	SNOMED_ConceptID	Atrophic (senile) emphysema
GNH0017_COPD	270473001	SNOMED_ConceptID	History of chronic obstructive pulmonary disease
GNH0017_COPD	313296004	SNOMED_ConceptID	Mild chronic obstructive pulmonary disease
GNH0017_COPD	313297008	SNOMED_ConceptID	Moderate chronic obstructive pulmonary disease
GNH0017_COPD	313299006	SNOMED_ConceptID	Severe chronic obstructive pulmonary disease
GNH0017_COPD	390891009	SNOMED_ConceptID	Chronic obstructive pulmonary disease monitoring
GNH0017_COPD	390941006	SNOMED_ConceptID	Chronic obstructive pulmonary disease monitoring due
GNH0017_COPD	394702007	SNOMED_ConceptID	Chronic obstructive pulmonary disease follow-up
GNH0017_COPD	394703002	SNOMED_ConceptID	Chronic obstructive pulmonary disease annual review
GNH0017_COPD	401184000	SNOMED_ConceptID	Chronic obstructive pulmonary disease monitoring by nurse
GNH0017_COPD	401185004	SNOMED_ConceptID	Chronic obstructive pulmonary disease monitoring by doctor
GNH0017_COPD	413845009	SNOMED_ConceptID	Chronic obstructive pulmonary disease accident and emergency attendance since last visit
GNH0017_COPD	414087000	SNOMED_ConceptID	Emergency chronic obstructive pulmonary disease admission since last appointment
GNH0017_COPD	716358000	SNOMED_ConceptID	Telehealth chronic obstructive pulmonary disease monitoring
GNH0017_COPD	723245007	SNOMED_ConceptID	Number of chronic obstructive pulmonary disease exacerbations in past year
GNH0017_COPD	736283006	SNOMED_ConceptID	Chronic obstructive pulmonary disease clini management plan
GNH0017_COPD	741056003	SNOMED_ConceptID	Health education ? chronic obstructive pulmonary disease
GNH0017_COPD	198401000000104	SNOMED_ConceptID	Chronic obstructive pulmonary disease disturbs sleep
GNH0017_COPD	198411000000102	SNOMED_ConceptID	Chronic obstructive pulmonary disease does not disturb sleep
GNH0017_COPD	198901000000105	SNOMED_ConceptID	Multiple chronic obstructive pulmonary disease emergency hospital admissions
GNH0017_COPD	293991000000106	SNOMED_ConceptID	Very severe chronic obstructive pulmonary disease
GNH0017_COPD	383611000000102	SNOMED_ConceptID	At risk of chronic obstructive pulmonary diseas exacerbation
GNH0017_COPD	713731000000102	SNOMED_ConceptID	Chronic obstructive pulmonary disease monitoring admin
GNH0017_COPD	716241000000106	SNOMED_ConceptID	Chronic obstructive pulmonary disease monitoring 1st letter
GNH0017_COPD	716281000000103	SNOMED_ConceptID	Chronic obstructive pulmonary disease monitoring verb invite
GNH0017_COPD	716901000000101	SNOMED_ConceptID	Chronic obstructive pulmonary disease monitor phone invite
GNH0017_COPD	717021000000106	SNOMED_ConceptID	Chronic obstructive pulmonary disease monitoring 2nd letter
GNH0017_COPD	717521000000104	SNOMED_ConceptID	Chronic obstructive pulmonary disease monitoring 3rd letter
GNH0017_COPD	760601000000107	SNOMED_ConceptID	Chronic obstructive pulmonary disease 3 monthly review
GNH0017_COPD	760621000000103	SNOMED_ConceptID	Chronic obstructive pulmonary disease 6 monthly review
GNH0017_COPD	826111000000109	SNOMED_ConceptID	On chronic obstructive pulmonary disease supportv cre pathway
GNH0017_COPD	848431000000106	SNOMED_ConceptID	Chronic obstructive pulmonary disease care pathway
GNH0017_COPD	857661000000104	SNOMED_ConceptID	Seen in chronic obstructive pulmonary disease clinic
GNH0017_COPD	866901000000103	SNOMED_ConceptID	Eosinophilic bronchitis
GNH0017_COPD	1.82385e+15	SNOMED_ConceptID	Chronic obstructive pulmonary disease confirmed
GNH0017_COPD	1.06928e+16	SNOMED_ConceptID	Asthma-chronic obstructive pulmonary disease overlap syndrome
GNH0018_EssentialHypertension	I10	ICD10	Essential (primary) hypertension
GNH0018_EssentialHypertension	I10X	ICD10	Essential (primary) hypertension
GNH0018_EssentialHypertension	I11	ICD10	Hypertensive heart disease
GNH0018_EssentialHypertension	I11X	ICD10	Hypertensive heart disease
GNH0018_EssentialHypertension	I12	ICD10	Hypertensive renal disease
GNH0018_EssentialHypertension	I12X	ICD10	Hypertensive renal disease
GNH0018_EssentialHypertension	I13	ICD10	Hypertensive heart and renal disease
GNH0018_EssentialHypertension	I13X	ICD10	Hypertensive heart and renal disease
GNH0018_EssentialHypertension	59621000	SNOMED_ConceptID	Essential hypertension (disorder)
GNH0032_ProstateCancer	C61	ICD10	Malignant neoplasm of prostate				bh actual data
GNH0032_ProstateCancer	C61X	ICD10	Malignant neoplasm of prostate				bh actual data
GNH0032_ProstateCancer	D075	ICD10	Carcinoma in situ: Prostate				bh actual data
GNH0032_ProstateCancer	81232004	SNOMED_ConceptID	Radical cystoprostatectomy
GNH0032_ProstateCancer	176106009	SNOMED_ConceptID	Radical cystoprostatourethrectomy
GNH0032_ProstateCancer	176261008	SNOMED_ConceptID	Radical prostatectomy without pelvic node excision
GNH0032_ProstateCancer	176262001	SNOMED_ConceptID	Radical prostatectomy with pelvic node sampling
GNH0032_ProstateCancer	176263006	SNOMED_ConceptID	Radical prostatectomy - unspecified excision of pelvic nodes
GNH0032_ProstateCancer	176263006	SNOMED_ConceptID	Radical prostatectomy with pelvic lymphadenectomy
GNH0032_ProstateCancer	369775001	SNOMED_ConceptID	Gleason prostate grade 2-4 (low)
GNH0032_ProstateCancer	369777009	SNOMED_ConceptID	Gleason prostate grade 8-10 (high)
GNH0032_ProstateCancer	385377005	SNOMED_ConceptID	Gleason grade finding for prostatic cancer
GNH0032_ProstateCancer	394932008	SNOMED_ConceptID	Gleason prostate grade 5-7 (medium)
GNH0032_ProstateCancer	399068003	SNOMED_ConceptID	Malignant tumour of prostate
GNH0032_ProstateCancer	428262008	SNOMED_ConceptID	H/O: prostate cancer
GNH0032_ProstateCancer	428262008	SNOMED_ConceptID	[V]Personal history of malignant neoplasm of prostate
GNH0033_LungCancer_OpenSafelyCodelist	C33	ICD10	Malignant neoplasm of trachea
GNH0033_LungCancer_OpenSafelyCodelist	C33X	ICD10	Malignant neoplasm of trachea
GNH0033_LungCancer_OpenSafelyCodelist	C34	ICD10	Malignant neoplasm of bronchus and lung
GNH0033_LungCancer_OpenSafelyCodelist	C340	ICD10	Malignant neoplasm: Main bronchus
GNH0033_LungCancer_OpenSafelyCodelist	C341	ICD10	Malignant neoplasm: Upper lobe, bronchus or lung
GNH0033_LungCancer_OpenSafelyCodelist	C342	ICD10	Malignant neoplasm: Middle lobe, bronchus or lung
GNH0033_LungCancer_OpenSafelyCodelist	C343	ICD10	Malignant neoplasm: Lower lobe, bronchus or lung
GNH0033_LungCancer_OpenSafelyCodelist	C349	ICD10	Malignant neoplasm: Bronchus or lung, unspecified
GNH0033_LungCancer_OpenSafelyCodelist	C34X	ICD10	Malignant neoplasm of bronchus and lung
GNH0033_LungCancer_OpenSafelyCodelist	D381	ICD10	Neoplasm of uncertain or unknown behaviour: Trachea, bronchus and lung
GNH0033_LungCancer_OpenSafelyCodelist	Z851	ICD10	Personal history of malignant neoplasm of trachea, bronchus and lung
GNH0033_LungCancer_OpenSafelyCodelist	5958006	SNOMED_ConceptID	Small cell carcinoma, intermediate cell (morphologic abnormality)	y	direct mapping
GNH0033_LungCancer_OpenSafelyCodelist	21326004	SNOMED_ConceptID	Combined small cell carcinoma (morphologic abnormality)	y	direct mapping
GNH0033_LungCancer_OpenSafelyCodelist	36310008	SNOMED_ConceptID	Alveolar adenocarcinoma (morphologic abnormality)	y	direct mapping
GNH0033_LungCancer_OpenSafelyCodelist	43149009	SNOMED_ConceptID	Pulmonary blastoma (morphologic abnormality)	y	direct mapping
GNH0033_LungCancer_OpenSafelyCodelist	74042001	SNOMED_ConceptID	Small cell carcinoma, fusiform cell (morphologic abnormality)	y	direct mapping
GNH0033_LungCancer_OpenSafelyCodelist	76817009	SNOMED_ConceptID	Oat cell carcinoma (morphologic abnormality)	y	direct mapping
GNH0033_LungCancer_OpenSafelyCodelist	93659005	SNOMED_ConceptID	Primary malignant neoplasm of accessory sinus (disorder)	y	descendant of concept mapped from leaf
GNH0033_LungCancer_OpenSafelyCodelist	93662008	SNOMED_ConceptID	Primary malignant neoplasm of adenoid (disorder)	y	descendant of concept mapped from leaf
GNH0033_LungCancer_OpenSafelyCodelist	93670003	SNOMED_ConceptID	Primary malignant neoplasm of anterior aspect of epiglottis (disorder)	y	descendant of concept mapped from leaf
GNH0033_LungCancer_OpenSafelyCodelist	93674007	SNOMED_ConceptID	Primary malignant neoplasm of anterior wall of nasopharynx (disorder)	y	descendant of concept mapped from leaf
GNH0033_LungCancer_OpenSafelyCodelist	93687001	SNOMED_ConceptID	Primary malignant neoplasm of base of tongue (disorder)	y	descendant of concept mapped from leaf
GNH0033_LungCancer_OpenSafelyCodelist	93729006	SNOMED_ConceptID	Primary malignant neoplasm of bronchus of left lower lobe (disorder)	y	descendant of concept mapped from leaf
GNH0033_LungCancer_OpenSafelyCodelist	93730001	SNOMED_ConceptID	Primary malignant neoplasm of bronchus of left upper lobe (disorder)	y	descendant of concept mapped from leaf
GNH0033_LungCancer_OpenSafelyCodelist	93731002	SNOMED_ConceptID	Primary malignant neoplasm of bronchus of right lower lobe (disorder)	y	descendant of concept mapped from leaf
GNH0033_LungCancer_OpenSafelyCodelist	93732009	SNOMED_ConceptID	Primary malignant neoplasm of bronchus of right middle lobe (disorder)	y	descendant of concept mapped from leaf
GNH0033_LungCancer_OpenSafelyCodelist	93733004	SNOMED_ConceptID	Primary malignant neoplasm of bronchus of right upper lobe (disorder)	y	descendant of concept mapped from leaf
GNH0033_LungCancer_OpenSafelyCodelist	93734005	SNOMED_ConceptID	Primary malignant neoplasm of bronchus (disorder)	y	direct mapping
GNH0033_LungCancer_OpenSafelyCodelist	93739000	SNOMED_ConceptID	Primary malignant neoplasm of carina (disorder)	y	descendant of concept mapped from leaf
GNH0033_LungCancer_OpenSafelyCodelist	93772000	SNOMED_ConceptID	Primary malignant neoplasm of diaphragm (disorder)	y	descendant of concept mapped from leaf
GNH0033_LungCancer_OpenSafelyCodelist	93784003	SNOMED_ConceptID	Primary malignant neoplasm of epiglottis (disorder)	y	descendant of concept mapped from leaf
GNH0033_LungCancer_OpenSafelyCodelist	93787005	SNOMED_ConceptID	Primary malignant neoplasm of ethmoidal sinus (disorder)	y	descendant of concept mapped from leaf
GNH0033_LungCancer_OpenSafelyCodelist	93808006	SNOMED_ConceptID	Primary malignant neoplasm of frontal sinus (disorder)	y	descendant of concept mapped from leaf
GNH0033_LungCancer_OpenSafelyCodelist	93816002	SNOMED_ConceptID	Primary malignant neoplasm of glottis (disorder)	y	descendant of concept mapped from leaf
GNH0033_LungCancer_OpenSafelyCodelist	93827000	SNOMED_ConceptID	Primary malignant neoplasm of hilus of lung (disorder)	y	direct mapping
GNH0033_LungCancer_OpenSafelyCodelist	93829002	SNOMED_ConceptID	Primary malignant neoplasm of hypopharyngeal aspect of aryepiglottic fold (disorder)	y	descendant of concept mapped from leaf
GNH0033_LungCancer_OpenSafelyCodelist	93830007	SNOMED_ConceptID	Primary malignant neoplasm of hypopharyngeal aspect of interarytenoid fold (disorder)	y	descendant of concept mapped from leaf
GNH0033_LungCancer_OpenSafelyCodelist	93831006	SNOMED_ConceptID	Primary malignant neoplasm of hypopharynx (disorder)	y	descendant of concept mapped from leaf
GNH0033_LungCancer_OpenSafelyCodelist	93848003	SNOMED_ConceptID	Primary malignant neoplasm of junctional zone of tongue (disorder)	y	descendant of concept mapped from leaf
GNH0033_LungCancer_OpenSafelyCodelist	93857009	SNOMED_ConceptID	Primary malignant neoplasm of laryngeal commissure (disorder)	y	descendant of concept mapped from leaf
GNH0033_LungCancer_OpenSafelyCodelist	93858004	SNOMED_ConceptID	Primary malignant neoplasm of laryngeal surface of epiglottis (disorder)	y	descendant of concept mapped from leaf
GNH0033_LungCancer_OpenSafelyCodelist	93861003	SNOMED_ConceptID	Primary malignant neoplasm of lateral wall of nasopharynx (disorder)	y	descendant of concept mapped from leaf
GNH0033_LungCancer_OpenSafelyCodelist	93862005	SNOMED_ConceptID	Primary malignant neoplasm of lateral wall of oropharynx (disorder)	y	descendant of concept mapped from leaf
GNH0033_LungCancer_OpenSafelyCodelist	93864006	SNOMED_ConceptID	Primary malignant neoplasm of lower lobe of left lung (disorder)	y	descendant of concept mapped from leaf
GNH0033_LungCancer_OpenSafelyCodelist	93865007	SNOMED_ConceptID	Primary malignant neoplasm of upper lobe of left lung (disorder)	y	descendant of concept mapped from leaf
GNH0033_LungCancer_OpenSafelyCodelist	93868009	SNOMED_ConceptID	Primary malignant neoplasm of lingual tonsil (disorder)	y	descendant of concept mapped from leaf
GNH0033_LungCancer_OpenSafelyCodelist	93880001	SNOMED_ConceptID	Primary malignant neoplasm of lung (disorder)	y	direct mapping
GNH0033_LungCancer_OpenSafelyCodelist	93882009	SNOMED_ConceptID	Primary malignant neoplasm of main bronchus (disorder)	y	descendant of concept mapped from leaf
GNH0033_LungCancer_OpenSafelyCodelist	93889000	SNOMED_ConceptID	Primary malignant neoplasm of maxillary sinus (disorder)	y	descendant of concept mapped from leaf
GNH0033_LungCancer_OpenSafelyCodelist	93917007	SNOMED_ConceptID	Primary malignant neoplasm of nasal cavity (disorder)	y	descendant of concept mapped from leaf
GNH0033_LungCancer_OpenSafelyCodelist	93918002	SNOMED_ConceptID	Primary malignant neoplasm of nasal concha (disorder)	y	descendant of concept mapped from leaf
GNH0033_LungCancer_OpenSafelyCodelist	93933005	SNOMED_ConceptID	Primary malignant neoplasm of oropharynx (disorder)	y	descendant of concept mapped from leaf
GNH0033_LungCancer_OpenSafelyCodelist	93948004	SNOMED_ConceptID	Primary malignant neoplasm of parietal pleura (disorder)	y	descendant of concept mapped from leaf
GNH0033_LungCancer_OpenSafelyCodelist	93961004	SNOMED_ConceptID	Primary malignant neoplasm of pharynx (disorder)	y	descendant of concept mapped from leaf
GNH0033_LungCancer_OpenSafelyCodelist	93966009	SNOMED_ConceptID	Primary malignant neoplasm of pleura (disorder)	y	descendant of concept mapped from leaf
GNH0033_LungCancer_OpenSafelyCodelist	93967000	SNOMED_ConceptID	Primary malignant neoplasm of postcricoid region (disorder)	y	descendant of concept mapped from leaf
GNH0033_LungCancer_OpenSafelyCodelist	93968005	SNOMED_ConceptID	Primary malignant neoplasm of posterior hypopharyngeal wall (disorder)	y	descendant of concept mapped from leaf
GNH0033_LungCancer_OpenSafelyCodelist	93970001	SNOMED_ConceptID	Primary malignant neoplasm of posterior wall of nasopharynx (disorder)	y	descendant of concept mapped from leaf
GNH0033_LungCancer_OpenSafelyCodelist	93971002	SNOMED_ConceptID	Primary malignant neoplasm of posterior wall of oropharynx (disorder)	y	descendant of concept mapped from leaf
GNH0033_LungCancer_OpenSafelyCodelist	93978008	SNOMED_ConceptID	Primary malignant neoplasm of pyriform sinus (disorder)	y	descendant of concept mapped from leaf
GNH0033_LungCancer_OpenSafelyCodelist	93986008	SNOMED_ConceptID	Primary malignant neoplasm of respiratory tract (disorder)	y	descendant of concept mapped from leaf
GNH0033_LungCancer_OpenSafelyCodelist	93991009	SNOMED_ConceptID	Primary malignant neoplasm of right lower lobe of lung (disorder)	y	descendant of concept mapped from leaf
GNH0033_LungCancer_OpenSafelyCodelist	93992002	SNOMED_ConceptID	Primary malignant neoplasm of right middle lobe of lung (disorder)	y	descendant of concept mapped from leaf
GNH0033_LungCancer_OpenSafelyCodelist	93993007	SNOMED_ConceptID	Primary malignant neoplasm of upper lobe of right lung (disorder)	y	descendant of concept mapped from leaf
GNH0033_LungCancer_OpenSafelyCodelist	94002000	SNOMED_ConceptID	Primary malignant neoplasm of septum of nose (disorder)	y	descendant of concept mapped from leaf
GNH0033_LungCancer_OpenSafelyCodelist	94049001	SNOMED_ConceptID	Primary malignant neoplasm of soft palate (disorder)	y	descendant of concept mapped from leaf
GNH0033_LungCancer_OpenSafelyCodelist	94067008	SNOMED_ConceptID	Primary malignant neoplasm of sphenoidal sinus (disorder)	y	descendant of concept mapped from leaf
GNH0033_LungCancer_OpenSafelyCodelist	94075002	SNOMED_ConceptID	Primary malignant neoplasm of subglottis (disorder)	y	descendant of concept mapped from leaf
GNH0033_LungCancer_OpenSafelyCodelist	94078000	SNOMED_ConceptID	Primary malignant neoplasm of superior wall of nasopharynx (disorder)	y	descendant of concept mapped from leaf
GNH0033_LungCancer_OpenSafelyCodelist	94080006	SNOMED_ConceptID	Primary malignant neoplasm of supraglottis (disorder)	y	descendant of concept mapped from leaf
GNH0033_LungCancer_OpenSafelyCodelist	94102002	SNOMED_ConceptID	Primary malignant neoplasm of tonsillar fossa (disorder)	y	descendant of concept mapped from leaf
GNH0033_LungCancer_OpenSafelyCodelist	94103007	SNOMED_ConceptID	Primary malignant neoplasm of tonsillar pillar (disorder)	y	descendant of concept mapped from leaf
GNH0033_LungCancer_OpenSafelyCodelist	94104001	SNOMED_ConceptID	Primary malignant neoplasm of trachea (disorder)	y	descendant of concept mapped from leaf
GNH0033_LungCancer_OpenSafelyCodelist	94118008	SNOMED_ConceptID	Primary malignant neoplasm of upper respiratory tract (disorder)	y	descendant of concept mapped from leaf
GNH0033_LungCancer_OpenSafelyCodelist	94129007	SNOMED_ConceptID	Primary malignant neoplasm of uvula (disorder)	y	descendant of concept mapped from leaf
GNH0033_LungCancer_OpenSafelyCodelist	94132005	SNOMED_ConceptID	Primary malignant neoplasm of vallecula (disorder)	y	descendant of concept mapped from leaf
GNH0033_LungCancer_OpenSafelyCodelist	94139001	SNOMED_ConceptID	Primary malignant neoplasm of vestibule of nose (disorder)	y	descendant of concept mapped from leaf
GNH0033_LungCancer_OpenSafelyCodelist	94140004	SNOMED_ConceptID	Primary malignant neoplasm of visceral pleura (disorder)	y	descendant of concept mapped from leaf
GNH0033_LungCancer_OpenSafelyCodelist	94142007	SNOMED_ConceptID	Primary malignant neoplasm of vomer (disorder)	y	descendant of concept mapped from leaf
GNH0033_LungCancer_OpenSafelyCodelist	94144008	SNOMED_ConceptID	Primary malignant neoplasm of Waldeyer's ring (disorder)	y	descendant of concept mapped from leaf
GNH0033_LungCancer_OpenSafelyCodelist	94155008	SNOMED_ConceptID	Secondary malignant neoplasm of accessory sinus (disorder)	y	descendant of concept mapped from leaf
GNH0033_LungCancer_OpenSafelyCodelist	94158005	SNOMED_ConceptID	Secondary malignant neoplasm of adenoid (disorder)	y	descendant of concept mapped from leaf
GNH0033_LungCancer_OpenSafelyCodelist	94166001	SNOMED_ConceptID	Secondary malignant neoplasm of anterior aspect of epiglottis (disorder)	y	descendant of concept mapped from leaf
GNH0033_LungCancer_OpenSafelyCodelist	94170009	SNOMED_ConceptID	Secondary malignant neoplasm of anterior wall of nasopharynx (disorder)	y	descendant of concept mapped from leaf
GNH0033_LungCancer_OpenSafelyCodelist	94184004	SNOMED_ConceptID	Secondary malignant neoplasm of base of tongue (disorder)	y	descendant of concept mapped from leaf
GNH0033_LungCancer_OpenSafelyCodelist	94228007	SNOMED_ConceptID	Secondary malignant neoplasm of bronchus of left lower lobe (disorder)	y	descendant of concept mapped from leaf
GNH0033_LungCancer_OpenSafelyCodelist	94229004	SNOMED_ConceptID	Secondary malignant neoplasm of bronchus of left upper lobe (disorder)	y	descendant of concept mapped from leaf
GNH0033_LungCancer_OpenSafelyCodelist	94230009	SNOMED_ConceptID	Secondary malignant neoplasm of bronchus of right lower lobe (disorder)	y	descendant of concept mapped from leaf
GNH0033_LungCancer_OpenSafelyCodelist	94231008	SNOMED_ConceptID	Secondary malignant neoplasm of bronchus of right middle lobe (disorder)	y	descendant of concept mapped from leaf
GNH0033_LungCancer_OpenSafelyCodelist	94232001	SNOMED_ConceptID	Secondary malignant neoplasm of bronchus of right upper lobe (disorder)	y	descendant of concept mapped from leaf
GNH0033_LungCancer_OpenSafelyCodelist	94233006	SNOMED_ConceptID	Secondary malignant neoplasm of bronchus (disorder)	y	descendant of concept mapped from leaf
GNH0033_LungCancer_OpenSafelyCodelist	94238002	SNOMED_ConceptID	Secondary malignant neoplasm of carina (disorder)	y	descendant of concept mapped from leaf
GNH0033_LungCancer_OpenSafelyCodelist	94272005	SNOMED_ConceptID	Secondary malignant neoplasm of diaphragm (disorder)	y	descendant of concept mapped from leaf
GNH0033_LungCancer_OpenSafelyCodelist	94284007	SNOMED_ConceptID	Secondary malignant neoplasm of epiglottis (disorder)	y	descendant of concept mapped from leaf
GNH0033_LungCancer_OpenSafelyCodelist	94288005	SNOMED_ConceptID	Secondary malignant neoplasm of ethmoidal sinus (disorder)	y	descendant of concept mapped from leaf
GNH0033_LungCancer_OpenSafelyCodelist	94296000	SNOMED_ConceptID	Secondary malignant neoplasm of false vocal cord (disorder)	y	descendant of concept mapped from leaf
GNH0033_LungCancer_OpenSafelyCodelist	94310008	SNOMED_ConceptID	Secondary malignant neoplasm of frontal sinus (disorder)	y	descendant of concept mapped from leaf
GNH0033_LungCancer_OpenSafelyCodelist	94318001	SNOMED_ConceptID	Secondary malignant neoplasm of glottis (disorder)	y	descendant of concept mapped from leaf
GNH0033_LungCancer_OpenSafelyCodelist	94329002	SNOMED_ConceptID	Secondary malignant neoplasm of hilus of lung (disorder)	y	descendant of concept mapped from leaf
GNH0033_LungCancer_OpenSafelyCodelist	94332004	SNOMED_ConceptID	Secondary malignant neoplasm of hypopharyngeal aspect of aryepiglottic fold (disorder)	y	descendant of concept mapped from leaf
GNH0033_LungCancer_OpenSafelyCodelist	94333009	SNOMED_ConceptID	Secondary malignant neoplasm of hypopharyngeal aspect of interarytenoid fold (disorder)	y	descendant of concept mapped from leaf
GNH0033_LungCancer_OpenSafelyCodelist	94334003	SNOMED_ConceptID	Secondary malignant neoplasm of hypopharynx (disorder)	y	descendant of concept mapped from leaf
GNH0033_LungCancer_OpenSafelyCodelist	94358004	SNOMED_ConceptID	Secondary malignant neoplasm of junctional region of epiglottis (disorder)	y	descendant of concept mapped from leaf
GNH0033_LungCancer_OpenSafelyCodelist	94359007	SNOMED_ConceptID	Secondary malignant neoplasm of junctional zone of tongue (disorder)	y	descendant of concept mapped from leaf
GNH0033_LungCancer_OpenSafelyCodelist	94366008	SNOMED_ConceptID	Secondary malignant neoplasm of laryngeal aspect of aryepiglottic fold (disorder)	y	descendant of concept mapped from leaf
GNH0033_LungCancer_OpenSafelyCodelist	94367004	SNOMED_ConceptID	Secondary malignant neoplasm of laryngeal aspect of interarytenoid fold (disorder)	y	descendant of concept mapped from leaf
GNH0033_LungCancer_OpenSafelyCodelist	94368009	SNOMED_ConceptID	Secondary malignant neoplasm of laryngeal commissure (disorder)	y	descendant of concept mapped from leaf
GNH0033_LungCancer_OpenSafelyCodelist	94369001	SNOMED_ConceptID	Secondary malignant neoplasm of laryngeal surface of epiglottis (disorder)	y	descendant of concept mapped from leaf
GNH0033_LungCancer_OpenSafelyCodelist	94370000	SNOMED_ConceptID	Secondary malignant neoplasm of larynx (disorder)	y	descendant of concept mapped from leaf
GNH0033_LungCancer_OpenSafelyCodelist	94372008	SNOMED_ConceptID	Secondary malignant neoplasm of lateral wall of nasopharynx (disorder)	y	descendant of concept mapped from leaf
GNH0033_LungCancer_OpenSafelyCodelist	94373003	SNOMED_ConceptID	Secondary malignant neoplasm of lateral wall of oropharynx (disorder)	y	descendant of concept mapped from leaf
GNH0033_LungCancer_OpenSafelyCodelist	94375005	SNOMED_ConceptID	Secondary malignant neoplasm of left lower lobe of lung (disorder)	y	descendant of concept mapped from leaf
GNH0033_LungCancer_OpenSafelyCodelist	94376006	SNOMED_ConceptID	Secondary malignant neoplasm of left upper lobe of lung (disorder)	y	descendant of concept mapped from leaf
GNH0033_LungCancer_OpenSafelyCodelist	94379004	SNOMED_ConceptID	Secondary malignant neoplasm of lingual tonsil (disorder)	y	descendant of concept mapped from leaf
GNH0033_LungCancer_OpenSafelyCodelist	94391008	SNOMED_ConceptID	Secondary malignant neoplasm of lung (disorder)	y	descendant of concept mapped from leaf
GNH0033_LungCancer_OpenSafelyCodelist	94399005	SNOMED_ConceptID	Secondary malignant neoplasm of main bronchus (disorder)	y	descendant of concept mapped from leaf
GNH0033_LungCancer_OpenSafelyCodelist	94406009	SNOMED_ConceptID	Secondary malignant neoplasm of maxillary sinus (disorder)	y	descendant of concept mapped from leaf
GNH0033_LungCancer_OpenSafelyCodelist	94436000	SNOMED_ConceptID	Secondary malignant neoplasm of nasal cavity (disorder)	y	descendant of concept mapped from leaf
GNH0033_LungCancer_OpenSafelyCodelist	94437009	SNOMED_ConceptID	Secondary malignant neoplasm of nasal concha (disorder)	y	descendant of concept mapped from leaf
GNH0033_LungCancer_OpenSafelyCodelist	94454001	SNOMED_ConceptID	Secondary malignant neoplasm of oropharynx (disorder)	y	descendant of concept mapped from leaf
GNH0033_LungCancer_OpenSafelyCodelist	94458003	SNOMED_ConceptID	Secondary malignant neoplasm of tonsil (disorder)	y	descendant of concept mapped from leaf
GNH0033_LungCancer_OpenSafelyCodelist	94473002	SNOMED_ConceptID	Secondary malignant neoplasm of parietal pleura (disorder)	y	descendant of concept mapped from leaf
GNH0033_LungCancer_OpenSafelyCodelist	94488007	SNOMED_ConceptID	Secondary malignant neoplasm of pharynx (disorder)	y	descendant of concept mapped from leaf
GNH0033_LungCancer_OpenSafelyCodelist	94493005	SNOMED_ConceptID	Secondary malignant neoplasm of pleura (disorder)	y	descendant of concept mapped from leaf
GNH0033_LungCancer_OpenSafelyCodelist	94495003	SNOMED_ConceptID	Secondary malignant neoplasm of postcricoid region (disorder)	y	descendant of concept mapped from leaf
GNH0033_LungCancer_OpenSafelyCodelist	94496002	SNOMED_ConceptID	Secondary malignant neoplasm of posterior hypopharyngeal wall (disorder)	y	descendant of concept mapped from leaf
GNH0033_LungCancer_OpenSafelyCodelist	94498001	SNOMED_ConceptID	Secondary malignant neoplasm of posterior wall of nasopharynx (disorder)	y	descendant of concept mapped from leaf
GNH0033_LungCancer_OpenSafelyCodelist	94499009	SNOMED_ConceptID	Secondary malignant neoplasm of posterior wall of oropharynx (disorder)	y	descendant of concept mapped from leaf
GNH0033_LungCancer_OpenSafelyCodelist	94507002	SNOMED_ConceptID	Secondary malignant neoplasm of pyriform sinus (disorder)	y	descendant of concept mapped from leaf
GNH0033_LungCancer_OpenSafelyCodelist	94515004	SNOMED_ConceptID	Secondary malignant neoplasm of respiratory tract (disorder)	y	descendant of concept mapped from leaf
GNH0033_LungCancer_OpenSafelyCodelist	94522007	SNOMED_ConceptID	Secondary malignant neoplasm of right lower lobe of lung (disorder)	y	descendant of concept mapped from leaf
GNH0033_LungCancer_OpenSafelyCodelist	94523002	SNOMED_ConceptID	Secondary malignant neoplasm of right middle lobe of lung (disorder)	y	descendant of concept mapped from leaf
GNH0033_LungCancer_OpenSafelyCodelist	94524008	SNOMED_ConceptID	Secondary malignant neoplasm of right upper lobe of lung (disorder)	y	descendant of concept mapped from leaf
GNH0033_LungCancer_OpenSafelyCodelist	94534004	SNOMED_ConceptID	Secondary malignant neoplasm of septum of nose (disorder)	y	descendant of concept mapped from leaf
GNH0033_LungCancer_OpenSafelyCodelist	94581003	SNOMED_ConceptID	Secondary malignant neoplasm of soft palate (disorder)	y	descendant of concept mapped from leaf
GNH0033_LungCancer_OpenSafelyCodelist	94599006	SNOMED_ConceptID	Secondary malignant neoplasm of sphenoidal sinus (disorder)	y	descendant of concept mapped from leaf
GNH0033_LungCancer_OpenSafelyCodelist	94607007	SNOMED_ConceptID	Secondary malignant neoplasm of subglottis (disorder)	y	descendant of concept mapped from leaf
GNH0033_LungCancer_OpenSafelyCodelist	94613003	SNOMED_ConceptID	Secondary malignant neoplasm of superior wall of nasopharynx (disorder)	y	descendant of concept mapped from leaf
GNH0033_LungCancer_OpenSafelyCodelist	94616006	SNOMED_ConceptID	Secondary malignant neoplasm of supraglottis (disorder)	y	descendant of concept mapped from leaf
GNH0033_LungCancer_OpenSafelyCodelist	94639000	SNOMED_ConceptID	Secondary malignant neoplasm of tonsillar fossa (disorder)	y	descendant of concept mapped from leaf
GNH0033_LungCancer_OpenSafelyCodelist	94640003	SNOMED_ConceptID	Secondary malignant neoplasm of tonsillar pillar (disorder)	y	descendant of concept mapped from leaf
GNH0033_LungCancer_OpenSafelyCodelist	94641004	SNOMED_ConceptID	Secondary malignant neoplasm of trachea (disorder)	y	descendant of concept mapped from leaf
GNH0033_LungCancer_OpenSafelyCodelist	94656008	SNOMED_ConceptID	Secondary malignant neoplasm of upper respiratory tract (disorder)	y	descendant of concept mapped from leaf
GNH0033_LungCancer_OpenSafelyCodelist	94667009	SNOMED_ConceptID	Secondary malignant neoplasm of uvula (disorder)	y	descendant of concept mapped from leaf
GNH0033_LungCancer_OpenSafelyCodelist	94670008	SNOMED_ConceptID	Secondary malignant neoplasm of vallecula (disorder)	y	descendant of concept mapped from leaf
GNH0033_LungCancer_OpenSafelyCodelist	94677006	SNOMED_ConceptID	Secondary malignant neoplasm of vestibule of nose (disorder)	y	descendant of concept mapped from leaf
GNH0033_LungCancer_OpenSafelyCodelist	94678001	SNOMED_ConceptID	Secondary malignant neoplasm of visceral pleura (disorder)	y	descendant of concept mapped from leaf
GNH0033_LungCancer_OpenSafelyCodelist	94679009	SNOMED_ConceptID	Secondary malignant neoplasm of vocal cord (disorder)	y	descendant of concept mapped from leaf
GNH0033_LungCancer_OpenSafelyCodelist	94680007	SNOMED_ConceptID	Secondary malignant neoplasm of vomer (disorder)	y	descendant of concept mapped from leaf
GNH0033_LungCancer_OpenSafelyCodelist	94682004	SNOMED_ConceptID	Secondary malignant neoplasm of Waldeyer's ring (disorder)	y	descendant of concept mapped from leaf
GNH0033_LungCancer_OpenSafelyCodelist	109366009	SNOMED_ConceptID	Overlapping malignant neoplasm of accessory sinuses (disorder)	y	descendant of concept mapped from leaf
GNH0033_LungCancer_OpenSafelyCodelist	109367000	SNOMED_ConceptID	Overlapping malignant neoplasm of nasopharynx (disorder)	y	descendant of concept mapped from leaf
GNH0033_LungCancer_OpenSafelyCodelist	109368005	SNOMED_ConceptID	Overlapping malignant neoplasm of hypopharynx (disorder)	y	descendant of concept mapped from leaf
GNH0033_LungCancer_OpenSafelyCodelist	109369002	SNOMED_ConceptID	Overlapping malignant neoplasm of larynx (disorder)	y	descendant of concept mapped from leaf
GNH0033_LungCancer_OpenSafelyCodelist	109370001	SNOMED_ConceptID	Primary malignant neoplasm of laryngeal cartilage (disorder)	y	descendant of concept mapped from leaf
GNH0033_LungCancer_OpenSafelyCodelist	109371002	SNOMED_ConceptID	Overlapping malignant neoplasm of bronchus and lung (disorder)	y	direct mapping
GNH0033_LungCancer_OpenSafelyCodelist	109374005	SNOMED_ConceptID	Overlapping malignant neoplasm of mediastinum and pleura (disorder)	y	descendant of concept mapped from leaf
GNH0033_LungCancer_OpenSafelyCodelist	109378008	SNOMED_ConceptID	Mesothelioma (malignant, clinical disorder) (disorder)	y	direct mapping
GNH0033_LungCancer_OpenSafelyCodelist	109383000	SNOMED_ConceptID	Malignant mesothelioma of pericardium (disorder)	y	descendant of concept mapped from leaf
GNH0033_LungCancer_OpenSafelyCodelist	109384006	SNOMED_ConceptID	Overlapping malignant neoplasm of heart, mediastinum and pleura (disorder)	y	descendant of concept mapped from leaf
GNH0033_LungCancer_OpenSafelyCodelist	109390005	SNOMED_ConceptID	Kaposi's sarcoma of lung (disorder)	y	descendant of concept mapped from leaf
GNH0033_LungCancer_OpenSafelyCodelist	109832008	SNOMED_ConceptID	Overlapping malignant neoplasm of oropharynx (disorder)	y	descendant of concept mapped from leaf
GNH0033_LungCancer_OpenSafelyCodelist	109853004	SNOMED_ConceptID	Malignant mesothelioma of peritoneum (disorder)	y	descendant of concept mapped from leaf
GNH0033_LungCancer_OpenSafelyCodelist	109854005	SNOMED_ConceptID	Malignant mesothelioma of parietal peritoneum (disorder)	y	descendant of concept mapped from leaf
GNH0033_LungCancer_OpenSafelyCodelist	109855006	SNOMED_ConceptID	Malignant mesothelioma of pelvic peritoneum (disorder)	y	descendant of concept mapped from leaf
GNH0033_LungCancer_OpenSafelyCodelist	109856007	SNOMED_ConceptID	Malignant mesothelioma of mesentery (disorder)	y	descendant of concept mapped from leaf
GNH0033_LungCancer_OpenSafelyCodelist	109858008	SNOMED_ConceptID	Malignant mesothelioma of omentum (disorder)	y	descendant of concept mapped from leaf
GNH0033_LungCancer_OpenSafelyCodelist	110013004	SNOMED_ConceptID	Overlapping malignant neoplasm of tonsil (disorder)	y	descendant of concept mapped from leaf
GNH0033_LungCancer_OpenSafelyCodelist	112677002	SNOMED_ConceptID	Bronchiolo-alveolar adenocarcinoma (morphologic abnormality)	y	direct mapping
GNH0033_LungCancer_OpenSafelyCodelist	128632008	SNOMED_ConceptID	Non-small cell carcinoma (morphologic abnormality)	y	direct mapping
GNH0033_LungCancer_OpenSafelyCodelist	187631006	SNOMED_ConceptID	Malignant neoplasm of base of tongue dorsal surface (disorder)	y	descendant of concept mapped from leaf
GNH0033_LungCancer_OpenSafelyCodelist	187644001	SNOMED_ConceptID	Malignant tumor of junctional zone of tongue (disorder)	y	descendant of concept mapped from leaf
GNH0033_LungCancer_OpenSafelyCodelist	187675005	SNOMED_ConceptID	Malignant tumor of tonsillar pillar (disorder)	y	descendant of concept mapped from leaf
GNH0033_LungCancer_OpenSafelyCodelist	187681002	SNOMED_ConceptID	Malignant neoplasm of anterior epiglottis (disorder)	y	descendant of concept mapped from leaf
GNH0033_LungCancer_OpenSafelyCodelist	187682009	SNOMED_ConceptID	Malignant neoplasm of epiglottis, free border (disorder)	y	descendant of concept mapped from leaf
GNH0033_LungCancer_OpenSafelyCodelist	187683004	SNOMED_ConceptID	Malignant neoplasm of glossoepiglottic fold (disorder)	y	descendant of concept mapped from leaf
GNH0033_LungCancer_OpenSafelyCodelist	187685006	SNOMED_ConceptID	Malignant neoplasm of junctional region of epiglottis (disorder)	y	descendant of concept mapped from leaf
GNH0033_LungCancer_OpenSafelyCodelist	187688008	SNOMED_ConceptID	Malignant tumor of posterior wall of oropharynx (disorder)	y	descendant of concept mapped from leaf
GNH0033_LungCancer_OpenSafelyCodelist	187692001	SNOMED_ConceptID	Malignant tumor of nasopharynx (disorder)	y	descendant of concept mapped from leaf
GNH0033_LungCancer_OpenSafelyCodelist	187693006	SNOMED_ConceptID	Malignant tumor of posterior wall of nasopharynx (disorder)	y	descendant of concept mapped from leaf
GNH0033_LungCancer_OpenSafelyCodelist	187694000	SNOMED_ConceptID	Malignant tumor of adenoid (disorder)	y	descendant of concept mapped from leaf
GNH0033_LungCancer_OpenSafelyCodelist	187697007	SNOMED_ConceptID	Malignant tumor of pharyngeal recess (disorder)	y	descendant of concept mapped from leaf
GNH0033_LungCancer_OpenSafelyCodelist	187698002	SNOMED_ConceptID	Malignant tumor of opening of auditory tube (disorder)	y	descendant of concept mapped from leaf
GNH0033_LungCancer_OpenSafelyCodelist	187700006	SNOMED_ConceptID	Malignant tumor of anterior wall of nasopharynx (disorder)	y	descendant of concept mapped from leaf
GNH0033_LungCancer_OpenSafelyCodelist	187701005	SNOMED_ConceptID	Malignant neoplasm of floor of nasopharynx (disorder)	y	descendant of concept mapped from leaf
GNH0033_LungCancer_OpenSafelyCodelist	187702003	SNOMED_ConceptID	Malignant tumor of nasopharyngeal soft palate surface (disorder)	y	descendant of concept mapped from leaf
GNH0033_LungCancer_OpenSafelyCodelist	187708004	SNOMED_ConceptID	Malignant tumor aryepiglottic fold - hypopharyngeal aspect (disorder)	y	descendant of concept mapped from leaf
GNH0033_LungCancer_OpenSafelyCodelist	187709007	SNOMED_ConceptID	Malignant neoplasm of posterior pharynx (disorder)	y	descendant of concept mapped from leaf
GNH0033_LungCancer_OpenSafelyCodelist	187716008	SNOMED_ConceptID	Malignant tumor of Waldeyer's ring (disorder)	y	descendant of concept mapped from leaf
GNH0033_LungCancer_OpenSafelyCodelist	187830009	SNOMED_ConceptID	Malignant neoplasm of nasal conchae (disorder)	y	descendant of concept mapped from leaf
GNH0033_LungCancer_OpenSafelyCodelist	187831008	SNOMED_ConceptID	Malignant tumor of nasal vestibule (disorder)	y	descendant of concept mapped from leaf
GNH0033_LungCancer_OpenSafelyCodelist	187838002	SNOMED_ConceptID	Malignant neoplasm, overlapping lesion of accessory sinuses (disorder)	y	descendant of concept mapped from leaf
GNH0033_LungCancer_OpenSafelyCodelist	187841006	SNOMED_ConceptID	Malignant tumor of glottis (disorder)	y	descendant of concept mapped from leaf
GNH0033_LungCancer_OpenSafelyCodelist	187842004	SNOMED_ConceptID	Malignant tumor of supraglottis (disorder)	y	descendant of concept mapped from leaf
GNH0033_LungCancer_OpenSafelyCodelist	187843009	SNOMED_ConceptID	Malignant neoplasm of arytenoid cartilage (disorder)	y	descendant of concept mapped from leaf
GNH0033_LungCancer_OpenSafelyCodelist	187844003	SNOMED_ConceptID	Malignant neoplasm of cricoid cartilage (disorder)	y	descendant of concept mapped from leaf
GNH0033_LungCancer_OpenSafelyCodelist	187845002	SNOMED_ConceptID	Malignant neoplasm of cuneiform cartilage (disorder)	y	descendant of concept mapped from leaf
GNH0033_LungCancer_OpenSafelyCodelist	187846001	SNOMED_ConceptID	Malignant neoplasm of thyroid cartilage (disorder)	y	descendant of concept mapped from leaf
GNH0033_LungCancer_OpenSafelyCodelist	187852000	SNOMED_ConceptID	Malignant neoplasm of trachea, bronchus and lung (disorder)	n	via Query Table
GNH0033_LungCancer_OpenSafelyCodelist	187853005	SNOMED_ConceptID	Malignant neoplasm of cartilage of trachea (disorder)	y	direct mapping
GNH0033_LungCancer_OpenSafelyCodelist	187854004	SNOMED_ConceptID	Malignant neoplasm of mucosa of trachea (disorder)	y	direct mapping
GNH0033_LungCancer_OpenSafelyCodelist	187857006	SNOMED_ConceptID	Malignant neoplasm of carina of bronchus (disorder)	y	direct mapping
GNH0033_LungCancer_OpenSafelyCodelist	187861000	SNOMED_ConceptID	Malignant neoplasm of upper lobe bronchus (disorder)	y	direct mapping
GNH0033_LungCancer_OpenSafelyCodelist	187862007	SNOMED_ConceptID	Malignant neoplasm of upper lobe of lung (disorder)	y	direct mapping
GNH0033_LungCancer_OpenSafelyCodelist	187864008	SNOMED_ConceptID	Malignant neoplasm of middle lobe, bronchus or lung (disorder)	y	direct mapping
GNH0033_LungCancer_OpenSafelyCodelist	187865009	SNOMED_ConceptID	Malignant neoplasm of middle lobe bronchus (disorder)	y	direct mapping
GNH0033_LungCancer_OpenSafelyCodelist	187866005	SNOMED_ConceptID	Malignant neoplasm of middle lobe of lung (disorder)	y	direct mapping
GNH0033_LungCancer_OpenSafelyCodelist	187868006	SNOMED_ConceptID	Malignant neoplasm of lower lobe, bronchus or lung (disorder)	y	direct mapping
GNH0033_LungCancer_OpenSafelyCodelist	187869003	SNOMED_ConceptID	Malignant neoplasm of lower lobe bronchus (disorder)	y	direct mapping
GNH0033_LungCancer_OpenSafelyCodelist	187870002	SNOMED_ConceptID	Malignant neoplasm of lower lobe of lung (disorder)	y	direct mapping
GNH0033_LungCancer_OpenSafelyCodelist	189815007	SNOMED_ConceptID	Pulmonary blastoma (disorder)	y	descendant of concept mapped from leaf
GNH0033_LungCancer_OpenSafelyCodelist	190091005	SNOMED_ConceptID	[X]Malignant neoplasm of respiratory and intrathoracic organs (disorder)	n	via Query Table
GNH0033_LungCancer_OpenSafelyCodelist	190096000	SNOMED_ConceptID	[X]Malignant neoplasm of ill-defined sites within the respiratory system (disorder)	n	via Query Table
GNH0033_LungCancer_OpenSafelyCodelist	190110008	SNOMED_ConceptID	[X]Mesothelioma, unspecified (disorder)	n	via Query Table
GNH0033_LungCancer_OpenSafelyCodelist	190145000	SNOMED_ConceptID	[X]Secondary malignant neoplasm of other and unspecified respiratory organs (disorder)	n	via Query Table
GNH0033_LungCancer_OpenSafelyCodelist	233940007	SNOMED_ConceptID	Pulmonary tumor embolism (disorder)	y	direct mapping
GNH0033_LungCancer_OpenSafelyCodelist	239297008	SNOMED_ConceptID	Lymphomatoid granulomatosis of the lung (disorder)	y	direct mapping
GNH0033_LungCancer_OpenSafelyCodelist	240163000	SNOMED_ConceptID	Malignant neoplasm of nasopharyngeal wall (disorder)	y	descendant of concept mapped from leaf
GNH0033_LungCancer_OpenSafelyCodelist	241861008	SNOMED_ConceptID	Metastatic malignant neoplasm to nasopharynx (disorder)	y	descendant of concept mapped from leaf
GNH0033_LungCancer_OpenSafelyCodelist	242862004	SNOMED_ConceptID	Secondary malignant neoplasm of nasopharyngeal wall (disorder)	y	descendant of concept mapped from leaf
GNH0033_LungCancer_OpenSafelyCodelist	253003009	SNOMED_ConceptID	Carcinoid bronchial adenoma (disorder)	y	direct mapping
GNH0033_LungCancer_OpenSafelyCodelist	254423005	SNOMED_ConceptID	Carcinoma of lingual tonsil (disorder)	y	descendant of concept mapped from leaf
GNH0033_LungCancer_OpenSafelyCodelist	254435009	SNOMED_ConceptID	Carcinoma of soft palate (disorder)	y	descendant of concept mapped from leaf
GNH0033_LungCancer_OpenSafelyCodelist	254436005	SNOMED_ConceptID	Carcinoma of uvula (disorder)	y	descendant of concept mapped from leaf
GNH0033_LungCancer_OpenSafelyCodelist	254459004	SNOMED_ConceptID	Malignant tumor of anterior pillar of fauces (disorder)	y	descendant of concept mapped from leaf
GNH0033_LungCancer_OpenSafelyCodelist	254478004	SNOMED_ConceptID	Malignant tumor of inferior turbinate (disorder)	y	descendant of concept mapped from leaf
GNH0033_LungCancer_OpenSafelyCodelist	254481009	SNOMED_ConceptID	Malignant tumor of middle turbinate (disorder)	y	descendant of concept mapped from leaf
GNH0033_LungCancer_OpenSafelyCodelist	254484001	SNOMED_ConceptID	Malignant tumor of posterior margin of nasal septum and choanae (disorder)	y	descendant of concept mapped from leaf
GNH0033_LungCancer_OpenSafelyCodelist	254503007	SNOMED_ConceptID	Malignant tumor of inferior surface of soft palate (disorder)	y	descendant of concept mapped from leaf
GNH0033_LungCancer_OpenSafelyCodelist	254509006	SNOMED_ConceptID	Malignant tumor of anterior commissure (disorder)	y	descendant of concept mapped from leaf
GNH0033_LungCancer_OpenSafelyCodelist	254513004	SNOMED_ConceptID	Malignant tumor of posterior commissure (disorder)	y	descendant of concept mapped from leaf
GNH0033_LungCancer_OpenSafelyCodelist	254517003	SNOMED_ConceptID	Malignant tumor of suprahyoid epiglottis (disorder)	y	descendant of concept mapped from leaf
GNH0033_LungCancer_OpenSafelyCodelist	254520006	SNOMED_ConceptID	Malignant tumor of infrahyoid epiglottis (disorder)	y	descendant of concept mapped from leaf
GNH0033_LungCancer_OpenSafelyCodelist	254523008	SNOMED_ConceptID	Malignant tumor of arytenoid (disorder)	n	via Query Table
GNH0033_LungCancer_OpenSafelyCodelist	254526000	SNOMED_ConceptID	Malignant tumor of laryngeal ventricle (disorder)	y	descendant of concept mapped from leaf
GNH0033_LungCancer_OpenSafelyCodelist	254530002	SNOMED_ConceptID	Malignant tumor of parapharyngeal space (disorder)	y	descendant of concept mapped from leaf
GNH0033_LungCancer_OpenSafelyCodelist	254619006	SNOMED_ConceptID	Adenoid cystic carcinoma of trachea (disorder)	y	direct mapping
GNH0033_LungCancer_OpenSafelyCodelist	254620000	SNOMED_ConceptID	Squamous cell carcinoma of trachea (disorder)	y	direct mapping
GNH0033_LungCancer_OpenSafelyCodelist	254622008	SNOMED_ConceptID	Squamous cell carcinoma of bronchus (disorder)	y	direct mapping
GNH0033_LungCancer_OpenSafelyCodelist	254625005	SNOMED_ConceptID	Malignant tumor of lung parenchyma (disorder)	y	direct mapping
GNH0033_LungCancer_OpenSafelyCodelist	254626006	SNOMED_ConceptID	Adenocarcinoma of lung (disorder)	y	direct mapping
GNH0033_LungCancer_OpenSafelyCodelist	254627002	SNOMED_ConceptID	Carcinoid tumor of lung (disorder)	y	direct mapping
GNH0033_LungCancer_OpenSafelyCodelist	254628007	SNOMED_ConceptID	Carcinoma of lung parenchyma (disorder)	y	direct mapping
GNH0033_LungCancer_OpenSafelyCodelist	254629004	SNOMED_ConceptID	Large cell carcinoma of lung (disorder)	y	direct mapping
GNH0033_LungCancer_OpenSafelyCodelist	254630009	SNOMED_ConceptID	Clear cell carcinoma of lung (disorder)	n	via Query Table
GNH0033_LungCancer_OpenSafelyCodelist	254631008	SNOMED_ConceptID	Giant cell carcinoma of lung (disorder)	y	direct mapping
GNH0033_LungCancer_OpenSafelyCodelist	254632001	SNOMED_ConceptID	Small cell carcinoma of lung (disorder)	y	direct mapping
GNH0033_LungCancer_OpenSafelyCodelist	254633006	SNOMED_ConceptID	Oat cell carcinoma of lung (disorder)	y	direct mapping
GNH0033_LungCancer_OpenSafelyCodelist	254634000	SNOMED_ConceptID	Squamous cell carcinoma of lung (disorder)	y	direct mapping
GNH0033_LungCancer_OpenSafelyCodelist	254635004	SNOMED_ConceptID	Epithelioid hemangioendothelioma of lung (disorder)	y	direct mapping
GNH0033_LungCancer_OpenSafelyCodelist	254637007	SNOMED_ConceptID	Non-small cell lung cancer (disorder)	y	direct mapping
GNH0033_LungCancer_OpenSafelyCodelist	254638002	SNOMED_ConceptID	Pancoast tumor (disorder)	y	direct mapping
GNH0033_LungCancer_OpenSafelyCodelist	254639005	SNOMED_ConceptID	Carcinoma in situ of lung parenchyma (disorder)	y	descendant of concept mapped from leaf
GNH0033_LungCancer_OpenSafelyCodelist	254645002	SNOMED_ConceptID	Malignant mesothelioma of pleura (disorder)	y	direct mapping
GNH0033_LungCancer_OpenSafelyCodelist	255074000	SNOMED_ConceptID	Malignant tumor of nasal cavity and nasopharynx (disorder)	y	descendant of concept mapped from leaf
GNH0033_LungCancer_OpenSafelyCodelist	255075004	SNOMED_ConceptID	Malignant tumor of lateral nasal wall (disorder)	y	descendant of concept mapped from leaf
GNH0033_LungCancer_OpenSafelyCodelist	255119002	SNOMED_ConceptID	Lymphangitis carcinomatosa (disorder)	y	descendant of concept mapped from leaf
GNH0033_LungCancer_OpenSafelyCodelist	269464000	SNOMED_ConceptID	Malignant neoplasm of upper lobe, bronchus or lung (disorder)	y	direct mapping
GNH0033_LungCancer_OpenSafelyCodelist	269567005	SNOMED_ConceptID	Ca trachea/bronchus/lung NOS (disorder)	n	via Query Table
GNH0033_LungCancer_OpenSafelyCodelist	271943005	SNOMED_ConceptID	Carcinoma of base of tongue (disorder)	y	descendant of concept mapped from leaf
GNH0033_LungCancer_OpenSafelyCodelist	274085008	SNOMED_ConceptID	Tonsil carcinoma (disorder)	y	descendant of concept mapped from leaf
GNH0033_LungCancer_OpenSafelyCodelist	275490009	SNOMED_ConceptID	Carcinoma of tongue base - dorsal surface (disorder)	y	descendant of concept mapped from leaf
GNH0033_LungCancer_OpenSafelyCodelist	276975007	SNOMED_ConceptID	Carcinoma of larynx (disorder)	y	descendant of concept mapped from leaf
GNH0033_LungCancer_OpenSafelyCodelist	278065000	SNOMED_ConceptID	Pancoast's syndrome (disorder)	y	direct mapping
GNH0033_LungCancer_OpenSafelyCodelist	285598005	SNOMED_ConceptID	Metastasis to trachea of unknown primary (disorder)	y	descendant of concept mapped from leaf
GNH0033_LungCancer_OpenSafelyCodelist	285603002	SNOMED_ConceptID	Metastasis to bronchus of unknown primary (disorder)	y	descendant of concept mapped from leaf
GNH0033_LungCancer_OpenSafelyCodelist	285604008	SNOMED_ConceptID	Metastasis to lung of unknown primary (disorder)	y	descendant of concept mapped from leaf
GNH0033_LungCancer_OpenSafelyCodelist	285605009	SNOMED_ConceptID	Metastasis to pleura of unknown primary (disorder)	y	descendant of concept mapped from leaf
GNH0033_LungCancer_OpenSafelyCodelist	303012000	SNOMED_ConceptID	Malignant tumor of posterior wall of hypopharynx (disorder)	y	descendant of concept mapped from leaf
GNH0033_LungCancer_OpenSafelyCodelist	313353007	SNOMED_ConceptID	Squamous cell carcinoma of bronchus in left lower lobe (disorder)	y	direct mapping
GNH0033_LungCancer_OpenSafelyCodelist	313354001	SNOMED_ConceptID	Squamous cell carcinoma of bronchus in left upper lobe (disorder)	y	direct mapping
GNH0033_LungCancer_OpenSafelyCodelist	313355000	SNOMED_ConceptID	Squamous cell carcinoma of bronchus in right lower lobe (disorder)	y	direct mapping
GNH0033_LungCancer_OpenSafelyCodelist	313356004	SNOMED_ConceptID	Squamous cell carcinoma of bronchus in right middle lobe (disorder)	y	direct mapping
GNH0033_LungCancer_OpenSafelyCodelist	313357008	SNOMED_ConceptID	Squamous cell carcinoma of bronchus in right upper lobe (disorder)	y	direct mapping
GNH0033_LungCancer_OpenSafelyCodelist	314954002	SNOMED_ConceptID	Local recurrence of malignant tumor of lung (disorder)	y	direct mapping
GNH0033_LungCancer_OpenSafelyCodelist	315006004	SNOMED_ConceptID	Metastasis from malignant tumor of lung (disorder)	y	direct mapping
GNH0033_LungCancer_OpenSafelyCodelist	363358000	SNOMED_ConceptID	Malignant tumor of lung (disorder)	y	direct mapping
GNH0033_LungCancer_OpenSafelyCodelist	363376007	SNOMED_ConceptID	Malignant tumor of base of tongue (disorder)	y	descendant of concept mapped from leaf
GNH0033_LungCancer_OpenSafelyCodelist	363377003	SNOMED_ConceptID	Malignant tumor of lingual tonsil (disorder)	y	descendant of concept mapped from leaf
GNH0033_LungCancer_OpenSafelyCodelist	363388009	SNOMED_ConceptID	Malignant tumor of soft palate (disorder)	y	descendant of concept mapped from leaf
GNH0033_LungCancer_OpenSafelyCodelist	363389001	SNOMED_ConceptID	Malignant tumor of uvula (disorder)	y	descendant of concept mapped from leaf
GNH0033_LungCancer_OpenSafelyCodelist	363392002	SNOMED_ConceptID	Malignant tumor of oropharynx (disorder)	y	descendant of concept mapped from leaf
GNH0033_LungCancer_OpenSafelyCodelist	363393007	SNOMED_ConceptID	Malignant tumor of tonsil (disorder)	y	descendant of concept mapped from leaf
GNH0033_LungCancer_OpenSafelyCodelist	363394001	SNOMED_ConceptID	Malignant tumor of tonsillar fossa (disorder)	y	descendant of concept mapped from leaf
GNH0033_LungCancer_OpenSafelyCodelist	363395000	SNOMED_ConceptID	Malignant tumor of vallecula (disorder)	y	descendant of concept mapped from leaf
GNH0033_LungCancer_OpenSafelyCodelist	363397008	SNOMED_ConceptID	Malignant tumor of roof of nasopharynx (disorder)	y	descendant of concept mapped from leaf
GNH0033_LungCancer_OpenSafelyCodelist	363398003	SNOMED_ConceptID	Malignant tumor of lateral wall of nasopharynx (disorder)	y	descendant of concept mapped from leaf
GNH0033_LungCancer_OpenSafelyCodelist	363399006	SNOMED_ConceptID	Malignant tumor of hypopharynx (disorder)	y	descendant of concept mapped from leaf
GNH0033_LungCancer_OpenSafelyCodelist	363400004	SNOMED_ConceptID	Malignant tumor of postcricoid region (disorder)	y	descendant of concept mapped from leaf
GNH0033_LungCancer_OpenSafelyCodelist	363401000	SNOMED_ConceptID	Malignant tumor of pyriform fossa (disorder)	y	descendant of concept mapped from leaf
GNH0033_LungCancer_OpenSafelyCodelist	363422006	SNOMED_ConceptID	Malignant tumor of nasal cavity (disorder)	y	descendant of concept mapped from leaf
GNH0033_LungCancer_OpenSafelyCodelist	363423001	SNOMED_ConceptID	Malignant tumor of nasal septum (disorder)	y	descendant of concept mapped from leaf
GNH0033_LungCancer_OpenSafelyCodelist	363425008	SNOMED_ConceptID	Malignant tumor of maxillary sinus (disorder)	y	descendant of concept mapped from leaf
GNH0033_LungCancer_OpenSafelyCodelist	363426009	SNOMED_ConceptID	Malignant tumor of ethmoid sinus (disorder)	y	descendant of concept mapped from leaf
GNH0033_LungCancer_OpenSafelyCodelist	363427000	SNOMED_ConceptID	Malignant tumor of frontal sinus (disorder)	y	descendant of concept mapped from leaf
GNH0033_LungCancer_OpenSafelyCodelist	363428005	SNOMED_ConceptID	Malignant tumor of sphenoid sinus (disorder)	y	descendant of concept mapped from leaf
GNH0033_LungCancer_OpenSafelyCodelist	363429002	SNOMED_ConceptID	Malignant tumor of larynx (disorder)	y	descendant of concept mapped from leaf
GNH0033_LungCancer_OpenSafelyCodelist	363430007	SNOMED_ConceptID	Malignant tumor of subglottis (disorder)	y	descendant of concept mapped from leaf
GNH0033_LungCancer_OpenSafelyCodelist	363431006	SNOMED_ConceptID	Malignant tumor of laryngeal cartilage (disorder)	y	descendant of concept mapped from leaf
GNH0033_LungCancer_OpenSafelyCodelist	363432004	SNOMED_ConceptID	Malignant tumor of trachea (disorder)	y	direct mapping
GNH0033_LungCancer_OpenSafelyCodelist	363433009	SNOMED_ConceptID	Malignant tumor of pleura (disorder)	y	direct mapping
GNH0033_LungCancer_OpenSafelyCodelist	363486007	SNOMED_ConceptID	Malignant tumor of vocal cord (disorder)	y	descendant of concept mapped from leaf
GNH0033_LungCancer_OpenSafelyCodelist	363487003	SNOMED_ConceptID	Malignant tumor of aryepiglottic fold - laryngeal aspect (disorder)	y	descendant of concept mapped from leaf
GNH0033_LungCancer_OpenSafelyCodelist	363488008	SNOMED_ConceptID	Malignant tumor of false cord (disorder)	y	descendant of concept mapped from leaf
GNH0033_LungCancer_OpenSafelyCodelist	363493006	SNOMED_ConceptID	Malignant tumor of bronchus (disorder)	y	direct mapping
GNH0033_LungCancer_OpenSafelyCodelist	363506007	SNOMED_ConceptID	Malignant tumor of nasal sinuses (disorder)	y	descendant of concept mapped from leaf
GNH0033_LungCancer_OpenSafelyCodelist	363507003	SNOMED_ConceptID	Malignant neoplasm of pharynx (disorder)	y	descendant of concept mapped from leaf
GNH0033_LungCancer_OpenSafelyCodelist	371988005	SNOMED_ConceptID	Primary malignant neoplasm of false vocal cord (disorder)	y	descendant of concept mapped from leaf
GNH0033_LungCancer_OpenSafelyCodelist	371994002	SNOMED_ConceptID	Primary malignant neoplasm of laryngeal aspect of aryepiglottic fold (disorder)	y	descendant of concept mapped from leaf
GNH0033_LungCancer_OpenSafelyCodelist	371995001	SNOMED_ConceptID	Primary malignant neoplasm of larynx (disorder)	y	descendant of concept mapped from leaf
GNH0033_LungCancer_OpenSafelyCodelist	372020000	SNOMED_ConceptID	Primary malignant neoplasm of tonsil (disorder)	y	descendant of concept mapped from leaf
GNH0033_LungCancer_OpenSafelyCodelist	372030009	SNOMED_ConceptID	Primary malignant neoplasm of vocal cord (disorder)	y	descendant of concept mapped from leaf
GNH0033_LungCancer_OpenSafelyCodelist	372065009	SNOMED_ConceptID	Malignant neoplasm of main bronchus (disorder)	y	direct mapping
GNH0033_LungCancer_OpenSafelyCodelist	372103002	SNOMED_ConceptID	Carcinoma of glottis (disorder)	y	descendant of concept mapped from leaf
GNH0033_LungCancer_OpenSafelyCodelist	372104008	SNOMED_ConceptID	Carcinoma of subglottis (disorder)	y	descendant of concept mapped from leaf
GNH0033_LungCancer_OpenSafelyCodelist	372105009	SNOMED_ConceptID	Carcinoma of supraglottis (disorder)	y	descendant of concept mapped from leaf
GNH0033_LungCancer_OpenSafelyCodelist	372110008	SNOMED_ConceptID	Primary malignant neoplasm of lower lobe, bronchus or lung (disorder)	y	descendant of concept mapped from leaf
GNH0033_LungCancer_OpenSafelyCodelist	372111007	SNOMED_ConceptID	Carcinoma of lower lobe, bronchus or lung (disorder)	y	direct mapping
GNH0033_LungCancer_OpenSafelyCodelist	372112000	SNOMED_ConceptID	Primary malignant neoplasm of middle lobe, bronchus or lung (disorder)	y	descendant of concept mapped from leaf
GNH0033_LungCancer_OpenSafelyCodelist	372113005	SNOMED_ConceptID	Carcinoma of middle lobe, bronchus or lung (disorder)	y	descendant of concept mapped from leaf
GNH0033_LungCancer_OpenSafelyCodelist	372120003	SNOMED_ConceptID	Carcinoma of main bronchus (disorder)	y	descendant of concept mapped from leaf
GNH0033_LungCancer_OpenSafelyCodelist	372135002	SNOMED_ConceptID	Primary malignant neoplasm of upper lobe, bronchus or lung (disorder)	y	descendant of concept mapped from leaf
GNH0033_LungCancer_OpenSafelyCodelist	372136001	SNOMED_ConceptID	Carcinoma of upper lobe, bronchus or lung (disorder)	y	direct mapping
GNH0033_LungCancer_OpenSafelyCodelist	372141009	SNOMED_ConceptID	Carcinoma of vocal cord (disorder)	y	descendant of concept mapped from leaf
GNH0033_LungCancer_OpenSafelyCodelist	373627005	SNOMED_ConceptID	Bronchioloalveolar carcinoma (disorder)	n	via Query Table
GNH0033_LungCancer_OpenSafelyCodelist	402503002	SNOMED_ConceptID	Basal cell carcinoma of nasal columella (disorder)	y	descendant of concept mapped from leaf
GNH0033_LungCancer_OpenSafelyCodelist	403889000	SNOMED_ConceptID	Verrucous carcinoma of oral cavity (disorder)	y	descendant of concept mapped from leaf
GNH0033_LungCancer_OpenSafelyCodelist	405822008	SNOMED_ConceptID	Squamous cell carcinoma of larynx (disorder)	y	descendant of concept mapped from leaf
GNH0033_LungCancer_OpenSafelyCodelist	408648004	SNOMED_ConceptID	Squamous cell carcinoma of epiglottis (disorder)	y	descendant of concept mapped from leaf
GNH0033_LungCancer_OpenSafelyCodelist	408649007	SNOMED_ConceptID	Squamous cell carcinoma of pharynx (disorder)	y	descendant of concept mapped from leaf
GNH0033_LungCancer_OpenSafelyCodelist	422541001	SNOMED_ConceptID	Undifferentiated carcinoma of nasopharynx (disorder)	y	descendant of concept mapped from leaf
GNH0033_LungCancer_OpenSafelyCodelist	422691006	SNOMED_ConceptID	Squamous cell carcinoma of nasopharynx (disorder)	y	descendant of concept mapped from leaf
GNH0033_LungCancer_OpenSafelyCodelist	422758009	SNOMED_ConceptID	Carcinoma of nasal meatus (disorder)	y	descendant of concept mapped from leaf
GNH0033_LungCancer_OpenSafelyCodelist	422886007	SNOMED_ConceptID	Olfactory neuroblastoma (disorder)	y	descendant of concept mapped from leaf
GNH0033_LungCancer_OpenSafelyCodelist	422968005	SNOMED_ConceptID	Non-small cell carcinoma of lung, TNM stage 3 (disorder)	y	descendant of concept mapped from leaf
GNH0033_LungCancer_OpenSafelyCodelist	423050000	SNOMED_ConceptID	Large cell carcinoma of lung, TNM stage 2 (disorder)	y	descendant of concept mapped from leaf
GNH0033_LungCancer_OpenSafelyCodelist	423106003	SNOMED_ConceptID	Adenocarcinoma of nasopharynx (disorder)	y	descendant of concept mapped from leaf
GNH0033_LungCancer_OpenSafelyCodelist	423121009	SNOMED_ConceptID	Non-small cell carcinoma of lung, TNM stage 4 (disorder)	y	descendant of concept mapped from leaf
GNH0033_LungCancer_OpenSafelyCodelist	423295000	SNOMED_ConceptID	Squamous cell carcinoma of lung, TNM stage 1 (disorder)	y	descendant of concept mapped from leaf
GNH0033_LungCancer_OpenSafelyCodelist	423318000	SNOMED_ConceptID	Adenoid cystic carcinoma of oropharynx (disorder)	y	descendant of concept mapped from leaf
GNH0033_LungCancer_OpenSafelyCodelist	423464009	SNOMED_ConceptID	Squamous cell carcinoma of oropharynx (disorder)	y	descendant of concept mapped from leaf
GNH0033_LungCancer_OpenSafelyCodelist	423468007	SNOMED_ConceptID	Squamous cell carcinoma of lung, TNM stage 2 (disorder)	y	descendant of concept mapped from leaf
GNH0033_LungCancer_OpenSafelyCodelist	423600008	SNOMED_ConceptID	Large cell carcinoma of lung, TNM stage 4 (disorder)	y	descendant of concept mapped from leaf
GNH0033_LungCancer_OpenSafelyCodelist	424132000	SNOMED_ConceptID	Non-small cell carcinoma of lung, TNM stage 1 (disorder)	y	descendant of concept mapped from leaf
GNH0033_LungCancer_OpenSafelyCodelist	424938000	SNOMED_ConceptID	Large cell carcinoma of lung, TNM stage 1 (disorder)	y	descendant of concept mapped from leaf
GNH0033_LungCancer_OpenSafelyCodelist	424970000	SNOMED_ConceptID	Large cell carcinoma of lung, TNM stage 3 (disorder)	y	descendant of concept mapped from leaf
GNH0033_LungCancer_OpenSafelyCodelist	425048006	SNOMED_ConceptID	Non-small cell carcinoma of lung, TNM stage 2 (disorder)	y	descendant of concept mapped from leaf
GNH0033_LungCancer_OpenSafelyCodelist	425230006	SNOMED_ConceptID	Squamous cell carcinoma of lung, TNM stage 3 (disorder)	y	descendant of concept mapped from leaf
GNH0033_LungCancer_OpenSafelyCodelist	425376008	SNOMED_ConceptID	Squamous cell carcinoma of lung, TNM stage 4 (disorder)	y	descendant of concept mapped from leaf
GNH0033_LungCancer_OpenSafelyCodelist	426964009	SNOMED_ConceptID	Non-small cell lung cancer, positive for epidermal growth factor receptor expression (disorder)	y	descendant of concept mapped from leaf
GNH0033_LungCancer_OpenSafelyCodelist	427038005	SNOMED_ConceptID	Non-small cell lung cancer, negative for epidermal growth factor receptor expression (disorder)	y	descendant of concept mapped from leaf
GNH0033_LungCancer_OpenSafelyCodelist	430621000	SNOMED_ConceptID	Malignant neoplasm of lower respiratory tract (disorder)	y	direct mapping
GNH0033_LungCancer_OpenSafelyCodelist	440173001	SNOMED_ConceptID	Nonsquamous nonsmall cell neoplasm of lung (disorder)	y	descendant of concept mapped from leaf
GNH0033_LungCancer_OpenSafelyCodelist	440527006	SNOMED_ConceptID	Primary squamous cell carcinoma of naris (disorder)	y	descendant of concept mapped from leaf
GNH0033_LungCancer_OpenSafelyCodelist	448214005	SNOMED_ConceptID	Malignant epithelial neoplasm of oropharynx (disorder)	y	descendant of concept mapped from leaf
GNH0033_LungCancer_OpenSafelyCodelist	448319002	SNOMED_ConceptID	Diffuse non-Hodgkin's lymphoma of nasopharynx (disorder)	y	descendant of concept mapped from leaf
GNH0033_LungCancer_OpenSafelyCodelist	448371005	SNOMED_ConceptID	Non-Hodgkin's lymphoma of nasopharynx (disorder)	y	descendant of concept mapped from leaf
GNH0033_LungCancer_OpenSafelyCodelist	448372003	SNOMED_ConceptID	Non-Hodgkin's lymphoma of lung (disorder)	y	descendant of concept mapped from leaf
GNH0033_LungCancer_OpenSafelyCodelist	448509007	SNOMED_ConceptID	Transglottic malignant neoplasm of larynx (disorder)	y	descendant of concept mapped from leaf
GNH0033_LungCancer_OpenSafelyCodelist	448665005	SNOMED_ConceptID	Malignant epithelial neoplasm of hypopharynx (disorder)	y	descendant of concept mapped from leaf
GNH0033_LungCancer_OpenSafelyCodelist	448672006	SNOMED_ConceptID	Follicular non-Hodgkin's lymphoma of lung (disorder)	y	descendant of concept mapped from leaf
GNH0033_LungCancer_OpenSafelyCodelist	448867004	SNOMED_ConceptID	Diffuse non-Hodgkin's lymphoma of lung (disorder)	y	descendant of concept mapped from leaf
GNH0033_LungCancer_OpenSafelyCodelist	448868009	SNOMED_ConceptID	Malignant neoplasm of lateral wall of oropharynx (disorder)	y	descendant of concept mapped from leaf
GNH0033_LungCancer_OpenSafelyCodelist	448990005	SNOMED_ConceptID	Malignant epithelial neoplasm of nasal cavity (disorder)	y	descendant of concept mapped from leaf
GNH0033_LungCancer_OpenSafelyCodelist	448993007	SNOMED_ConceptID	Malignant epithelial neoplasm of lung (disorder)	y	direct mapping
GNH0033_LungCancer_OpenSafelyCodelist	449058008	SNOMED_ConceptID	Follicular non-Hodgkin's lymphoma of tonsil (disorder)	y	descendant of concept mapped from leaf
GNH0033_LungCancer_OpenSafelyCodelist	449066004	SNOMED_ConceptID	Malignant neoplasm of upper respiratory tract (disorder)	y	descendant of concept mapped from leaf
GNH0033_LungCancer_OpenSafelyCodelist	449067008	SNOMED_ConceptID	Malignant neoplasm of parietal pleura (disorder)	y	direct mapping
GNH0033_LungCancer_OpenSafelyCodelist	449096009	SNOMED_ConceptID	Malignant neoplasm of respiratory system (disorder)	y	direct mapping
[truncated: 15,872 more rows]

## Sheet: v004_2022_02_README
Sources for phenotype lists:
Open Safely https://www.opencodelists.org
[truncated: 32 more rows]

## Sheet: v004_2022_02_Summary
shortname	status	n cases in version004_2022_02 (EHR data on 45,695 uniq NHS numbers)	phenotype class	phenotype	comments/reference
[truncated: 253 more rows]

[truncated: 1 more sheets: v004_2022_02_Codelists]
